# Supplementary material for: Dual-path suppression of thermal and wetting-driven steel corrosion for marine structure
Source: Nat Commun. 2026 Apr 21;17:5471. doi: 10.1038/s41467-026-71930-x (PMC13284360; doi:10.1038/s41467-026-71930-x)
Supplement: Supplementary file 3 — Source Data [file 41467_2026_71930_MOESM3_ESM.xlsx]

## Sheet: Figure 1c
Figure 1c
Tstag (°C)		R̅solar (%)
		95	90	75	60	50	45	30	15
ε̅ATW	0.3	7.78	11.57	22.75	33.91	41.56	45.28	56.41	68
	0.6	0.97	4.14	14.5	24.5	31.37	34.53	45	55
	0.9	-4.56	-1.42	7.86	17.03	22.95	26.45	35.53	44.66

## Sheet: Figure 1d
Figure 1d
im (10-2A/m2)		Ralative Humidity, rRH (%)
		60	70	80
Temperature (°C)	10	0.1	0.15	0.18
	15	0.2	0.286	0.363
	20	0.29	0.407	0.509
	25	0.355	0.505	0.63
	30	0.417	0.588	0.73
	35	0.467	0.659	0.812
	40	0.506	0.713	0.875
	45	0.543	0.754	0.926
	50	0.57	0.793	0.965

## Sheet: Figure 2g
Figure 2g
	Displacement (mm)	Debonding Stress (MPa)
	0.00202	0.0044
	0.00522	0.0352667
	0.00878	0.0650333
	0.01221	0.104033
	0.01535	0.1209
	0.0185	0.165833
	0.02204	0.2232
	0.02545	0.253
	0.02861	0.313367
	0.03193	0.3653
	0.03539	0.4145
	0.03885	0.471833
	0.04198	0.5317
	0.04526	0.598667
	0.04863	0.659267
	0.05202	0.721767
	0.05541	0.7872
	0.05855	0.850467
	0.06206	0.912767
	0.06552	0.997133
	0.06886	1.05483
	0.07195	1.12923
	0.07529	1.18853
	0.07883	1.26887
	0.08222	1.34317
	0.08534	1.39677
	0.08876	1.483
	0.09231	1.5584
	0.0957	1.61653
	0.0987	-0.0257333

## Sheet: Figure 2h
Figure 2h
Sample name	C2S	C-C2S	CB-C2S	T-PAC
Average surface roughness (mm)	1.8186	1.87005	3.35625	2.77901
	1.9642	1.9939	3.4279	3.10443
	2.1098	2.11775	3.49955	3.42985

## Sheet: Figure 2i
Figure 2i
	Log Differential Intrusion (mL/g)	C2S		Log Differential Intrusion (mL/g)	C-C2S		Log Differential Intrusion (mL/g)	CB-C2S		Log Differential Intrusion (mL/g)	T-PAC
	366.635	0.03583		366.635	0.03455		365.14	0.03879		365.14	0.03887
	307.675	0.0356		307.675	0.0331		308.171	0.03396		308.171	0.03804
	261.153	0.03753		261.153	0.03105		263.846	0.02831		263.846	0.03195
	230.367	0.03421		230.367	0.02798		229.507	0.02782		229.507	0.02413
	198.434	0.02919		198.434	0.02697		198.184	0.02611		198.184	0.02215
	184.429	0.02889		184.429	0.02716		181.809	0.0253		181.809	0.02388
	144.365	0.01969		144.365	0.02002		144.043	0.02057		144.043	0.01796
	119.962	0.01427		119.962	0.01447		121.089	0.01442		121.089	0.01063
	101.091	0.01315		101.091	0.01282		100.809	0.01151		100.809	0.01014
	89.3253	0.01269		89.3253	0.01212		90.4662	0.01043		90.4662	0.009
	72.2344	0.01103		72.2344	0.01049		72.5817	0.00949		72.5817	0.00751
	60.2293	0.0097		60.2293	0.00925		60.4552	0.00842		60.4552	0.00727
	51.483	0.00938		51.483	0.00902		51.7606	0.00771		51.7606	0.00669
	45.3581	0.00903		45.3581	0.00886		45.3742	0.00737		45.3742	0.0066
	36.2313	0.00854		36.2313	0.00804		36.26	0.00696		36.26	0.00737
	30.1427	0.00764		30.1427	0.00721		30.1812	0.00622		30.1812	0.00792
	27.8505	0.00757		27.8505	0.00722		27.8759	0.0061		27.8759	0.00753
	25.8266	0.00763		25.8266	0.00724		25.8204	0.00616		25.8204	0.00736
	24.1424	0.00773		24.1424	0.00728		24.1447	0.00624		24.1447	0.00747
	21.3339	0.00761		21.3339	0.0072		21.3168	0.00626		21.3168	0.00756
	19.0499	0.00747		19.0499	0.00699		19.0803	0.00609		19.0803	0.00772
	17.255	0.00739		17.255	0.00703		17.2552	0.00588		17.2552	0.00895
	15.3841	0.00744		15.3841	0.00713		15.4242	0.00574		15.4242	0.01149
	13.9357	0.00757		13.9357	0.00727		13.9263	0.00589		13.9263	0.01261
	12.503	0.00779		12.503	0.00751		12.482	0.00624		12.482	0.01225
	11.8813	0.00803		11.8813	0.00772		11.8821	0.00638		11.8821	0.01155
	11.3207	0.00829		11.3207	0.00799		11.3258	0.00646		11.3258	0.01141
	10.066	0.00911		10.066	0.00896		10.057	0.00672		10.057	0.01189
	9.05338	0.01011		9.05338	0.01006		9.06255	0.00707		9.06255	0.01264
	8.03974	0.01019		8.03974	0.01028		8.04095	0.00726		8.04095	0.0132
	7.2415	0.01014		7.2415	0.01045		7.23762	0.00691		7.23762	0.0125
	7.06074	0.01014		7.05009	0.01053		6.61612	0.00678		6.59432	0.01175
	5.60967	0.01207		5.60301	0.01407		5.55448	0.01467		5.53898	0.01929
	5.51442	0.01275		5.508	0.0153		5.14311	0.02941		5.12968	0.02483
	4.78676	0.02825		4.78205	0.0552		4.83776	0.05847		4.82568	0.04833
	3.98605	0.32294		3.98729	0.5489		4.00987	0.37041		3.99686	0.31528
	3.45148	0.97292		3.46782	1.12151		3.8787	0.42417		3.86363	0.36286
	3.28633	1.13338		3.30419	1.1902		3.47975	0.49875		3.45738	0.40964
	3.14913	1.1882		3.16374	1.17642		3.3152	0.49329		3.29081	0.37807
	2.90619	1.09412		2.91133	0.94995		3.14116	0.45986		3.1169	0.32781
	2.67695	0.79671		2.6773	0.6392		2.89407	0.39402		2.86979	0.25655
	2.47761	0.52401		2.47633	0.43007		2.6922	0.33727		2.66689	0.21888
	2.24669	0.31233		2.24474	0.27199		2.49032	0.27113		2.46657	0.19627
	2.15271	0.25811		2.15057	0.22746		2.27611	0.17076		2.25526	0.15877
	2.06222	0.21793		2.06006	0.19578		2.16167	0.12815		2.14262	0.13748
	1.80561	0.12985		1.80375	0.12394		2.06458	0.10179		2.04701	0.12048
	1.60877	0.0835		1.60722	0.08199		1.80581	0.05873		1.79219	0.08399
	1.47656	0.06488		1.47522	0.0649		1.61192	0.04167		1.60101	0.06603
	1.35805	0.05067		1.35691	0.05161		1.47932	0.0361		1.47011	0.05833
	1.3169	0.04619		1.31583	0.04734		1.3639	0.03136		1.35605	0.05072
	1.04672	0.02358		1.04604	0.02401		1.31208	0.02931		1.30481	0.04715
	0.83163	0.01317		0.83119	0.01354		1.05111	0.02186		1.04641	0.03477
	0.74546	0.00995		0.74511	0.01033		0.83372	0.02032		0.83075	0.03292
	0.67772	0.00816		0.67743	0.00849		0.74908	0.02049		0.74668	0.03301
	0.55239	0.00519		0.55219	0.00608		0.67754	0.02118		0.67558	0.03357
	0.48482	0.00433		0.48467	0.00549		0.55295	0.02398		0.55164	0.03733
	0.43248	0.0039		0.43236	0.00448		0.48544	0.02761		0.48442	0.04389
	0.3864	0.00341		0.38631	0.00309		0.43392	0.03274		0.4331	0.05338
	0.34946	0.00322		0.34938	0.00289		0.38727	0.04083		0.38662	0.06819
	0.31327	0.00336		0.31321	0.00388		0.35001	0.05083		0.34948	0.08496
	0.28388	0.00345		0.28383	0.00504		0.31335	0.06673		0.31292	0.10605
	0.2521	0.00318		0.25206	0.00544		0.2839	0.08472		0.28354	0.12144
	0.22986	0.00282		0.22983	0.00523		0.25219	0.10602		0.25191	0.13084
	0.22691	0.00276		0.22688	0.00517		0.22978	0.11232		0.22954	0.12458
	0.18333	0.0017		0.18331	0.00352		0.22706	0.11226		0.22683	0.12285
	0.15112	0.000574812		0.15111	0.00223		0.18319	0.07736		0.18303	0.07627
	0.13435	0.000372299		0.13434	0.00179		0.15114	0.03491		0.15103	0.03912
	0.12087	0.000476983		0.12086	0.0015		0.13438	0.01874		0.13429	0.02411
	0.10668	0.000430324		0.10667	0.000973676		0.1209	0.01061		0.12083	0.01642
	0.09542	0.000250997		0.09542	0.000562815		0.10668	0.00502		0.10663	0.01079
	0.08534	0.000140761		0.08533	0.000323643		0.09545	0.00237		0.0954	0.00746
	0.07715	7.28669e-05		0.07715	0.000138097		0.08533	0.00106		0.08529	0.00588
	0.06908	1.15408e-05		0.06908	1.04922e-05		0.07714	0.000773786		0.07711	0.00604
	0.06563	1.40943e-06		0.06563	8.14467e-07		0.06907	0.000776444		0.06905	0.00695
	0.06251	4.43309e-09		0.0625	5.80667e-11		0.06563	0.000660042		0.0656	0.00672
	0.05579	0		0.05579	0		0.06251	0.000567171		0.06249	0.00597
	0.05036	0		0.05036	0		0.0558	0.000334644		0.05578	0.0041
	0.04476	0		0.04476	0		0.05037	5.05554e-05		0.05036	0.0031
	0.04028	0		0.04028	0		0.04477	0		0.04476	0.00406
	0.0324	0		0.0324	0		0.04028	0		0.04027	0.00449
	0.02631	0		0.02631	0		0.0324	0		0.03239	0.00329
	0.0234	0		0.0234	0		0.0263	0		0.0263	0.0024
	0.0211	0		0.0211	0		0.02341	0		0.02341	0.00178
	0.01995	0		0.01995	0		0.0211	0		0.0211	0.000992634
	0.01892	0		0.01892	0		0.01994	0		0.01994	0.000654737
	0.01713	0		0.01713	0		0.01891	0		0.0189	0.000518661
	0.01375	0		0.01375	0		0.01711	0		0.01711	0.000319604
	0.01225	0		0.01225	0		0.01375	0		0.01375	2.84023e-08
	0.01106	0		0.01106	0		0.01226	0		0.01226	0
	0.00996	0		0.00996	0		0.01106	0		0.01105	0
	0.00901	0		0.00901	0		0.00996	0		0.00996	0
	0.00724	0		0.00724	0		0.00906	0		0.00906	0
	0.00603	0		0.00603	0		0.00724	0		0.00724	0
	0.00548	0		0.00548	0		0.00603	0		0.00603	0
	0.00517	0		0.00517	0		0.00548	0		0.00548	0
	0.00482	0		0.00482	0		0.00517	0		0.00517	0
	0.00452	0		0.00452	0		0.00482	0		0.00482	0
	0.00402	0		0.00402	0		0.00452	0		0.00452	0
	0.00381	0		0.00381	0		0.00402	0		0.00402	0
	0.00362	0		0.00362	0		0.00381	0		0.00381	0
	0.00329	0		0.00329	0		0.00362	0		0.00362	0
	0.00302	0		0.00302	0		0.00329	0		0.00329	0
							0.00302	0		0.00302	0

## Sheet: Figure 2j
Figure 2j
	C2S			C-C2S			CB-C2S			T-PAC
	2-Theta	Inensity		2-Theta	Inensity		2-Theta	Inensity		2-Theta	Inensity
	4	1029.99		4	3527.73		4	5896.72		4	7957.1
	4.02043	1029.99		4.02043	3527.73		4.02043	5896.72		4.02043	7957.1
	4.04086	1029.99		4.04086	3527.73		4.04086	5897.72		4.04086	7957.1
	4.06129	1029.99		4.06129	3527.73		4.06129	5896.72		4.06129	7957.1
	4.08172	1029.99		4.08172	3527.73		4.08172	5896.72		4.08172	7957.1
	4.10215	1029.99		4.10215	3527.73		4.10215	5897.72		4.10215	7957.1
	4.12258	1029.99		4.12258	3527.73		4.12258	5896.72		4.12258	7957.1
	4.14301	1029.99		4.14301	3527.73		4.14301	5896.72		4.14301	7957.1
	4.16344	1030.99		4.16344	3527.73		4.16344	5896.72		4.16344	7957.1
	4.18387	1030.99		4.18387	3527.73		4.18387	5896.72		4.18387	7957.1
	4.2043	1030.99		4.2043	3527.73		4.2043	5896.72		4.2043	7957.1
	4.22473	1030.99		4.22473	3527.73		4.22473	5896.72		4.22473	7957.1
	4.24516	1030.99		4.24516	3527.73		4.24516	5896.72		4.24516	7957.1
	4.26558	1029.99		4.26558	3527.73		4.26558	5896.72		4.26558	7957.1
	4.28601	1029.99		4.28601	3527.73		4.28601	5896.72		4.28601	7957.1
	4.30644	1029.99		4.30644	3527.73		4.30644	5896.72		4.30644	7957.1
	4.32687	1029.99		4.32687	3527.73		4.32687	5896.72		4.32687	7957.1
	4.3473	1030.99		4.3473	3527.73		4.3473	5896.72		4.3473	7958.1
	4.36773	1031.99		4.36773	3527.73		4.36773	5896.72		4.36773	7959.1
	4.38816	1032.99		4.38816	3527.73		4.38816	5896.72		4.38816	7961.1
	4.40859	1032.99		4.40859	3527.73		4.40859	5897.72		4.40859	7964.1
	4.42902	1032.99		4.42902	3527.73		4.42902	5898.72		4.42902	7966.1
	4.44945	1031.99		4.44945	3528.73		4.44945	5899.72		4.44945	7966.1
	4.46988	1030.99		4.46988	3530.73		4.46988	5900.72		4.46988	7965.1
	4.49031	1030.99		4.49031	3532.73		4.49031	5901.72		4.49031	7964.1
	4.51074	1029.99		4.51074	3534.73		4.51074	5900.72		4.51074	7963.1
	4.53117	1029.99		4.53117	3535.73		4.53117	5899.72		4.53117	7962.1
	4.5516	1029.99		4.5516	3535.73		4.5516	5898.72		4.5516	7963.1
	4.57203	1029.99		4.57203	3534.73		4.57203	5897.72		4.57203	7963.1
	4.59246	1029.99		4.59246	3531.73		4.59246	5896.72		4.59246	7964.1
	4.61289	1029.99		4.61289	3529.73		4.61289	5896.72		4.61289	7963.1
	4.63332	1029.99		4.63332	3529.73		4.63332	5896.72		4.63332	7962.1
	4.65375	1029.99		4.65375	3530.73		4.65375	5897.72		4.65375	7961.1
	4.67418	1029.99		4.67418	3531.73		4.67418	5897.72		4.67418	7960.1
	4.69461	1030.99		4.69461	3532.73		4.69461	5897.72		4.69461	7960.1
	4.71504	1030.99		4.71504	3533.73		4.71504	5897.72		4.71504	7961.1
	4.73547	1030.99		4.73547	3533.73		4.73547	5897.72		4.73547	7962.1
	4.7559	1031.99		4.7559	3533.73		4.7559	5896.72		4.7559	7962.1
	4.77633	1033.99		4.77633	3534.73		4.77633	5896.72		4.77633	7961.1
	4.79675	1035.99		4.79675	3535.73		4.79675	5896.72		4.79675	7961.1
	4.81718	1037.99		4.81718	3536.73		4.81718	5896.72		4.81718	7961.1
	4.83761	1038.99		4.83761	3535.73		4.83761	5897.72		4.83761	7962.1
	4.85804	1039.99		4.85804	3536.73		4.85804	5898.72		4.85804	7964.1
	4.87847	1037.99		4.87847	3536.73		4.87847	5899.72		4.87847	7966.1
	4.8989	1037.99		4.8989	3536.73		4.8989	5900.72		4.8989	7968.1
	4.91933	1037.99		4.91933	3537.73		4.91933	5900.72		4.91933	7967.1
	4.93976	1038.99		4.93976	3539.73		4.93976	5900.72		4.93976	7965.1
	4.96019	1040.99		4.96019	3539.73		4.96019	5899.72		4.96019	7965.1
	4.98062	1040.99		4.98062	3539.73		4.98062	5898.72		4.98062	7965.1
	5.00105	1038.99		5.00105	3539.73		5.00105	5898.72		5.00105	7965.1
	5.02148	1036.99		5.02148	3540.73		5.02148	5897.72		5.02148	7966.1
	5.04191	1035.99		5.04191	3541.73		5.04191	5896.72		5.04191	7968.1
	5.06234	1035.99		5.06234	3543.73		5.06234	5896.72		5.06234	7971.1
	5.08277	1037.99		5.08277	3544.73		5.08277	5897.72		5.08277	7971.1
	5.1032	1040.99		5.1032	3544.73		5.1032	5899.72		5.1032	7971.1
	5.12363	1042.99		5.12363	3541.73		5.12363	5900.72		5.12363	7971.1
	5.14406	1041.99		5.14406	3537.73		5.14406	5902.72		5.14406	7970.1
	5.16449	1037.99		5.16449	3532.73		5.16449	5903.72		5.16449	7966.1
	5.18492	1034.99		5.18492	3530.73		5.18492	5902.72		5.18492	7964.1
	5.20535	1031.99		5.20535	3529.73		5.20535	5900.72		5.20535	7962.1
	5.22578	1030.99		5.22578	3530.73		5.22578	5899.72		5.22578	7963.1
	5.24621	1032.99		5.24621	3533.73		5.24621	5899.72		5.24621	7962.1
	5.26664	1035.99		5.26664	3536.73		5.26664	5899.72		5.26664	7964.1
	5.28707	1037.99		5.28707	3538.73		5.28707	5900.72		5.28707	7965.1
	5.30749	1039.99		5.30749	3537.73		5.30749	5901.72		5.30749	7967.1
	5.32792	1038.99		5.32792	3538.73		5.32792	5903.72		5.32792	7967.1
	5.34835	1037.99		5.34835	3541.73		5.34835	5904.72		5.34835	7967.1
	5.36878	1034.99		5.36878	3545.73		5.36878	5904.72		5.36878	7964.1
	5.38921	1031.99		5.38921	3548.73		5.38921	5904.72		5.38921	7962.1
	5.40964	1029.99		5.40964	3548.73		5.40964	5903.72		5.40964	7960.1
	5.43007	1029.99		5.43007	3544.73		5.43007	5902.72		5.43007	7960.1
	5.4505	1029.99		5.4505	3540.73		5.4505	5902.72		5.4505	7961.1
	5.47093	1030.99		5.47093	3536.73		5.47093	5902.72		5.47093	7962.1
	5.49136	1030.99		5.49136	3533.73		5.49136	5903.72		5.49136	7964.1
	5.51179	1030.99		5.51179	3533.73		5.51179	5905.72		5.51179	7963.1
	5.53222	1030.99		5.53222	3533.73		5.53222	5905.72		5.53222	7962.1
	5.55265	1031.99		5.55265	3533.73		5.55265	5904.72		5.55265	7960.1
	5.57308	1030.99		5.57308	3531.73		5.57308	5902.72		5.57308	7958.1
	5.59351	1030.99		5.59351	3530.73		5.59351	5900.72		5.59351	7957.1
	5.61394	1029.99		5.61394	3531.73		5.61394	5898.72		5.61394	7957.1
	5.63437	1029.99		5.63437	3531.73		5.63437	5897.72		5.63437	7957.1
	5.6548	1029.99		5.6548	3531.73		5.6548	5898.72		5.6548	7957.1
	5.67523	1029.99		5.67523	3530.73		5.67523	5900.72		5.67523	7957.1
	5.69566	1029.99		5.69566	3529.73		5.69566	5902.72		5.69566	7957.1
	5.71609	1029.99		5.71609	3528.73		5.71609	5905.72		5.71609	7957.1
	5.73652	1029.99		5.73652	3528.73		5.73652	5905.72		5.73652	7957.1
	5.75695	1029.99		5.75695	3528.73		5.75695	5904.72		5.75695	7957.1
	5.77738	1030.99		5.77738	3528.73		5.77738	5901.72		5.77738	7958.1
	5.7978	1031.99		5.7978	3527.73		5.7978	5899.72		5.7978	7959.1
	5.81823	1032.99		5.81823	3527.73		5.81823	5897.72		5.81823	7960.1
	5.83866	1032.99		5.83866	3527.73		5.83866	5896.72		5.83866	7961.1
	5.85909	1032.99		5.85909	3528.73		5.85909	5896.72		5.85909	7962.1
	5.87952	1031.99		5.87952	3529.73		5.87952	5896.72		5.87952	7961.1
	5.89995	1030.99		5.89995	3530.73		5.89995	5896.72		5.89995	7960.1
	5.92038	1029.99		5.92038	3530.73		5.92038	5896.72		5.92038	7959.1
	5.94081	1029.99		5.94081	3529.73		5.94081	5896.72		5.94081	7958.1
	5.96124	1029.99		5.96124	3528.73		5.96124	5896.72		5.96124	7958.1
	5.98167	1029.99		5.98167	3527.73		5.98167	5897.72		5.98167	7960.1
	6.0021	1029.99		6.0021	3527.73		6.0021	5897.72		6.0021	7961.1
	6.02253	1029.99		6.02253	3527.73		6.02253	5897.72		6.02253	7962.1
	6.04296	1029.99		6.04296	3527.73		6.04296	5896.72		6.04296	7962.1
	6.06339	1029.99		6.06339	3527.73		6.06339	5896.72		6.06339	7962.1
	6.08382	1029.99		6.08382	3527.73		6.08382	5896.72		6.08382	7960.1
	6.10425	1029.99		6.10425	3527.73		6.10425	5896.72		6.10425	7959.1
	6.12468	1029.99		6.12468	3527.73		6.12468	5896.72		6.12468	7957.1
	6.14511	1029.99		6.14511	3527.73		6.14511	5896.72		6.14511	7957.1
	6.16554	1029.99		6.16554	3527.73		6.16554	5896.72		6.16554	7957.1
	6.18597	1029.99		6.18597	3527.73		6.18597	5897.72		6.18597	7957.1
	6.2064	1029.99		6.2064	3527.73		6.2064	5897.72		6.2064	7957.1
	6.22683	1029.99		6.22683	3527.73		6.22683	5898.72		6.22683	7957.1
	6.24726	1030.99		6.24726	3527.73		6.24726	5898.72		6.24726	7957.1
	6.26769	1030.99		6.26769	3527.73		6.26769	5898.72		6.26769	7957.1
	6.28812	1031.99		6.28812	3527.73		6.28812	5898.72		6.28812	7957.1
	6.30854	1031.99		6.30854	3527.73		6.30854	5897.72		6.30854	7957.1
	6.32897	1031.99		6.32897	3528.73		6.32897	5896.72		6.32897	7957.1
	6.3494	1030.99		6.3494	3530.73		6.3494	5896.72		6.3494	7957.1
	6.36983	1030.99		6.36983	3530.73		6.36983	5896.72		6.36983	7957.1
	6.39026	1030.99		6.39026	3530.73		6.39026	5896.72		6.39026	7957.1
	6.41069	1031.99		6.41069	3529.73		6.41069	5898.72		6.41069	7957.1
	6.43112	1031.99		6.43112	3527.73		6.43112	5898.72		6.43112	7957.1
	6.45155	1032.99		6.45155	3527.73		6.45155	5899.72		6.45155	7957.1
	6.47198	1032.99		6.47198	3527.73		6.47198	5900.72		6.47198	7957.1
	6.49241	1031.99		6.49241	3528.73		6.49241	5900.72		6.49241	7957.1
	6.51284	1030.99		6.51284	3530.73		6.51284	5899.72		6.51284	7957.1
	6.53327	1029.99		6.53327	3531.73		6.53327	5899.72		6.53327	7957.1
	6.5537	1029.99		6.5537	3531.73		6.5537	5899.72		6.5537	7957.1
	6.57413	1029.99		6.57413	3529.73		6.57413	5898.72		6.57413	7957.1
	6.59456	1029.99		6.59456	3527.73		6.59456	5898.72		6.59456	7957.1
	6.61499	1029.99		6.61499	3527.73		6.61499	5898.72		6.61499	7958.1
	6.63542	1029.99		6.63542	3527.73		6.63542	5897.72		6.63542	7958.1
	6.65585	1029.99		6.65585	3528.73		6.65585	5896.72		6.65585	7958.1
	6.67628	1029.99		6.67628	3529.73		6.67628	5896.72		6.67628	7958.1
	6.69671	1029.99		6.69671	3530.73		6.69671	5896.72		6.69671	7958.1
	6.71714	1030.99		6.71714	3530.73		6.71714	5896.72		6.71714	7957.1
	6.73757	1031.99		6.73757	3528.73		6.73757	5896.72		6.73757	7957.1
	6.758	1032.99		6.758	3527.73		6.758	5896.72		6.758	7957.1
	6.77843	1032.99		6.77843	3527.73		6.77843	5896.72		6.77843	7957.1
	6.79885	1032.99		6.79885	3527.73		6.79885	5896.72		6.79885	7958.1
	6.81928	1031.99		6.81928	3527.73		6.81928	5896.72		6.81928	7958.1
	6.83971	1030.99		6.83971	3527.73		6.83971	5896.72		6.83971	7958.1
	6.86014	1029.99		6.86014	3527.73		6.86014	5896.72		6.86014	7958.1
	6.88057	1029.99		6.88057	3527.73		6.88057	5896.72		6.88057	7958.1
	6.901	1029.99		6.901	3527.73		6.901	5896.72		6.901	7957.1
	6.92143	1029.99		6.92143	3527.73		6.92143	5896.72		6.92143	7957.1
	6.94186	1029.99		6.94186	3528.73		6.94186	5896.72		6.94186	7957.1
	6.96229	1029.99		6.96229	3528.73		6.96229	5896.72		6.96229	7957.1
	6.98272	1029.99		6.98272	3528.73		6.98272	5896.72		6.98272	7957.1
	7.00315	1029.99		7.00315	3527.73		7.00315	5896.72		7.00315	7957.1
	7.02358	1029.99		7.02358	3527.73		7.02358	5896.72		7.02358	7957.1
	7.04401	1029.99		7.04401	3527.73		7.04401	5896.72		7.04401	7957.1
	7.06444	1029.99		7.06444	3527.73		7.06444	5897.72		7.06444	7957.1
	7.08487	1029.99		7.08487	3528.73		7.08487	5897.72		7.08487	7957.1
	7.1053	1029.99		7.1053	3529.73		7.1053	5897.72		7.1053	7957.1
	7.12573	1029.99		7.12573	3529.73		7.12573	5897.72		7.12573	7957.1
	7.14616	1029.99		7.14616	3528.73		7.14616	5897.72		7.14616	7957.1
	7.16659	1029.99		7.16659	3527.73		7.16659	5897.72		7.16659	7957.1
	7.18702	1029.99		7.18702	3527.73		7.18702	5897.72		7.18702	7957.1
	7.20745	1029.99		7.20745	3527.73		7.20745	5896.72		7.20745	7957.1
	7.22788	1029.99		7.22788	3527.73		7.22788	5896.72		7.22788	7957.1
	7.24831	1029.99		7.24831	3527.73		7.24831	5896.72		7.24831	7958.1
	7.26874	1030.99		7.26874	3527.73		7.26874	5896.72		7.26874	7958.1
	7.28917	1031.99		7.28917	3527.73		7.28917	5896.72		7.28917	7959.1
	7.30959	1032.99		7.30959	3527.73		7.30959	5896.72		7.30959	7960.1
	7.33002	1032.99		7.33002	3527.73		7.33002	5896.72		7.33002	7960.1
	7.35045	1032.99		7.35045	3527.73		7.35045	5896.72		7.35045	7960.1
	7.37088	1031.99		7.37088	3527.73		7.37088	5897.72		7.37088	7959.1
	7.39131	1030.99		7.39131	3527.73		7.39131	5897.72		7.39131	7958.1
	7.41174	1030.99		7.41174	3527.73		7.41174	5898.72		7.41174	7957.1
	7.43217	1031.99		7.43217	3527.73		7.43217	5899.72		7.43217	7957.1
	7.4526	1032.99		7.4526	3527.73		7.4526	5900.72		7.4526	7957.1
	7.47303	1034.99		7.47303	3527.73		7.47303	5899.72		7.47303	7957.1
	7.49346	1036.99		7.49346	3527.73		7.49346	5898.72		7.49346	7957.1
	7.51389	1036.99		7.51389	3527.73		7.51389	5897.72		7.51389	7957.1
	7.53432	1035.99		7.53432	3527.73		7.53432	5897.72		7.53432	7957.1
	7.55475	1033.99		7.55475	3527.73		7.55475	5896.72		7.55475	7957.1
	7.57518	1031.99		7.57518	3527.73		7.57518	5896.72		7.57518	7957.1
	7.59561	1030.99		7.59561	3529.73		7.59561	5896.72		7.59561	7957.1
	7.61604	1030.99		7.61604	3532.73		7.61604	5896.72		7.61604	7957.1
	7.63647	1031.99		7.63647	3534.73		7.63647	5896.72		7.63647	7957.1
	7.6569	1032.99		7.6569	3537.73		7.6569	5896.72		7.6569	7957.1
	7.67733	1033.99		7.67733	3538.73		7.67733	5896.72		7.67733	7957.1
	7.69776	1033.99		7.69776	3537.73		7.69776	5896.72		7.69776	7957.1
	7.71819	1032.99		7.71819	3533.73		7.71819	5897.72		7.71819	7957.1
	7.73862	1030.99		7.73862	3530.73		7.73862	5898.72		7.73862	7957.1
	7.75905	1030.99		7.75905	3527.73		7.75905	5899.72		7.75905	7957.1
	7.77948	1029.99		7.77948	3527.73		7.77948	5901.72		7.77948	7957.1
	7.7999	1029.99		7.7999	3527.73		7.7999	5901.72		7.7999	7957.1
	7.82033	1029.99		7.82033	3527.73		7.82033	5900.72		7.82033	7957.1
	7.84076	1029.99		7.84076	3527.73		7.84076	5899.72		7.84076	7957.1
	7.86119	1029.99		7.86119	3527.73		7.86119	5898.72		7.86119	7957.1
	7.88162	1029.99		7.88162	3528.73		7.88162	5897.72		7.88162	7957.1
	7.90205	1029.99		7.90205	3529.73		7.90205	5896.72		7.90205	7957.1
	7.92248	1029.99		7.92248	3529.73		7.92248	5896.72		7.92248	7957.1
	7.94291	1029.99		7.94291	3529.73		7.94291	5896.72		7.94291	7957.1
	7.96334	1029.99		7.96334	3529.73		7.96334	5896.72		7.96334	7957.1
	7.98377	1029.99		7.98377	3530.73		7.98377	5896.72		7.98377	7957.1
	8.0042	1029.99		8.0042	3531.73		8.0042	5896.72		8.0042	7957.1
	8.02463	1031.99		8.02463	3532.73		8.02463	5896.72		8.02463	7957.1
	8.04506	1032.99		8.04506	3533.73		8.04506	5896.72		8.04506	7957.1
	8.06549	1033.99		8.06549	3532.73		8.06549	5896.72		8.06549	7957.1
	8.08592	1034.99		8.08592	3532.73		8.08592	5896.72		8.08592	7957.1
	8.10635	1035.99		8.10635	3530.73		8.10635	5896.72		8.10635	7957.1
	8.12678	1034.99		8.12678	3529.73		8.12678	5896.72		8.12678	7957.1
	8.14721	1034.99		8.14721	3529.73		8.14721	5896.72		8.14721	7957.1
	8.16764	1035.99		8.16764	3529.73		8.16764	5896.72		8.16764	7957.1
	8.18807	1036.99		8.18807	3528.73		8.18807	5896.72		8.18807	7957.1
	8.2085	1036.99		8.2085	3527.73		8.2085	5896.72		8.2085	7957.1
	8.22893	1035.99		8.22893	3527.73		8.22893	5896.72		8.22893	7957.1
	8.24936	1034.99		8.24936	3527.73		8.24936	5896.72		8.24936	7957.1
	8.26979	1033.99		8.26979	3527.73		8.26979	5896.72		8.26979	7957.1
	8.29022	1032.99		8.29022	3527.73		8.29022	5896.72		8.29022	7957.1
	8.31064	1032.99		8.31064	3527.73		8.31064	5897.72		8.31064	7957.1
	8.33107	1032.99		8.33107	3527.73		8.33107	5897.72		8.33107	7957.1
	8.3515	1033.99		8.3515	3527.73		8.3515	5898.72		8.3515	7957.1
	8.37193	1034.99		8.37193	3527.73		8.37193	5898.72		8.37193	7957.1
	8.39236	1033.99		8.39236	3527.73		8.39236	5897.72		8.39236	7957.1
	8.41279	1033.99		8.41279	3527.73		8.41279	5898.72		8.41279	7957.1
	8.43322	1033.99		8.43322	3527.73		8.43322	5898.72		8.43322	7957.1
	8.45365	1033.99		8.45365	3529.73		8.45365	5899.72		8.45365	7957.1
	8.47408	1034.99		8.47408	3531.73		8.47408	5899.72		8.47408	7957.1
	8.49451	1033.99		8.49451	3533.73		8.49451	5900.72		8.49451	7957.1
	8.51494	1032.99		8.51494	3533.73		8.51494	5901.72		8.51494	7958.1
	8.53537	1031.99		8.53537	3533.73		8.53537	5900.72		8.53537	7958.1
	8.5558	1030.99		8.5558	3531.73		8.5558	5900.72		8.5558	7959.1
	8.57623	1029.99		8.57623	3530.73		8.57623	5899.72		8.57623	7959.1
	8.59666	1030.99		8.59666	3530.73		8.59666	5897.72		8.59666	7959.1
	8.61709	1031.99		8.61709	3531.73		8.61709	5896.72		8.61709	7959.1
	8.63752	1032.99		8.63752	3533.73		8.63752	5896.72		8.63752	7958.1
	8.65795	1032.99		8.65795	3534.73		8.65795	5896.72		8.65795	7958.1
	8.67838	1031.99		8.67838	3535.73		8.67838	5896.72		8.67838	7958.1
	8.69881	1030.99		8.69881	3534.73		8.69881	5896.72		8.69881	7958.1
	8.71924	1029.99		8.71924	3531.73		8.71924	5896.72		8.71924	7957.1
	8.73967	1029.99		8.73967	3528.73		8.73967	5896.72		8.73967	7957.1
	8.7601	1029.99		8.7601	3527.73		8.7601	5896.72		8.7601	7957.1
	8.78052	1029.99		8.78052	3527.73		8.78052	5896.72		8.78052	7957.1
	8.80095	1030.99		8.80095	3527.73		8.80095	5896.72		8.80095	7957.1
	8.82138	1031.99		8.82138	3527.73		8.82138	5897.72		8.82138	7957.1
	8.84181	1032.99		8.84181	3527.73		8.84181	5897.72		8.84181	7957.1
	8.86224	1032.99		8.86224	3529.73		8.86224	5898.72		8.86224	7957.1
	8.88267	1033.99		8.88267	3530.73		8.88267	5898.72		8.88267	7957.1
	8.9031	1032.99		8.9031	3531.73		8.9031	5898.72		8.9031	7957.1
	8.92353	1032.99		8.92353	3531.73		8.92353	5898.72		8.92353	7957.1
	8.94396	1031.99		8.94396	3531.73		8.94396	5898.72		8.94396	7957.1
	8.96439	1030.99		8.96439	3530.73		8.96439	5897.72		8.96439	7957.1
	8.98482	1029.99		8.98482	3529.73		8.98482	5897.72		8.98482	7957.1
	9.00525	1029.99		9.00525	3529.73		9.00525	5896.72		9.00525	7957.1
	9.02568	1029.99		9.02568	3528.73		9.02568	5896.72		9.02568	7957.1
	9.04611	1029.99		9.04611	3528.73		9.04611	5896.72		9.04611	7957.1
	9.06654	1029.99		9.06654	3527.73		9.06654	5896.72		9.06654	7957.1
	9.08697	1029.99		9.08697	3527.73		9.08697	5896.72		9.08697	7957.1
	9.1074	1029.99		9.1074	3527.73		9.1074	5896.72		9.1074	7957.1
	9.12783	1029.99		9.12783	3527.73		9.12783	5896.72		9.12783	7957.1
	9.14826	1029.99		9.14826	3527.73		9.14826	5896.72		9.14826	7957.1
	9.16869	1029.99		9.16869	3527.73		9.16869	5896.72		9.16869	7957.1
	9.18912	1029.99		9.18912	3527.73		9.18912	5896.72		9.18912	7957.1
	9.20955	1029.99		9.20955	3529.73		9.20955	5896.72		9.20955	7957.1
	9.22998	1029.99		9.22998	3530.73		9.22998	5897.72		9.22998	7958.1
	9.25041	1029.99		9.25041	3531.73		9.25041	5897.72		9.25041	7958.1
	9.27084	1029.99		9.27084	3530.73		9.27084	5897.72		9.27084	7958.1
	9.29127	1029.99		9.29127	3528.73		9.29127	5896.72		9.29127	7958.1
	9.31169	1029.99		9.31169	3527.73		9.31169	5896.72		9.31169	7958.1
	9.33212	1029.99		9.33212	3527.73		9.33212	5896.72		9.33212	7958.1
	9.35255	1029.99		9.35255	3527.73		9.35255	5896.72		9.35255	7958.1
	9.37298	1030.99		9.37298	3527.73		9.37298	5896.72		9.37298	7957.1
	9.39341	1031.99		9.39341	3527.73		9.39341	5896.72		9.39341	7957.1
	9.41384	1031.99		9.41384	3527.73		9.41384	5896.72		9.41384	7957.1
	9.43427	1030.99		9.43427	3527.73		9.43427	5896.72		9.43427	7957.1
	9.4547	1030.99		9.4547	3527.73		9.4547	5896.72		9.4547	7957.1
	9.47513	1029.99		9.47513	3527.73		9.47513	5896.72		9.47513	7957.1
	9.49556	1029.99		9.49556	3527.73		9.49556	5896.72		9.49556	7957.1
	9.51599	1029.99		9.51599	3527.73		9.51599	5896.72		9.51599	7957.1
	9.53642	1029.99		9.53642	3527.73		9.53642	5896.72		9.53642	7957.1
	9.55685	1029.99		9.55685	3528.73		9.55685	5896.72		9.55685	7957.1
	9.57728	1029.99		9.57728	3528.73		9.57728	5896.72		9.57728	7957.1
	9.59771	1029.99		9.59771	3529.73		9.59771	5896.72		9.59771	7957.1
	9.61814	1029.99		9.61814	3529.73		9.61814	5896.72		9.61814	7957.1
	9.63857	1029.99		9.63857	3529.73		9.63857	5896.72		9.63857	7957.1
	9.659	1029.99		9.659	3529.73		9.659	5896.72		9.659	7957.1
	9.67943	1029.99		9.67943	3529.73		9.67943	5896.72		9.67943	7957.1
	9.69986	1029.99		9.69986	3528.73		9.69986	5896.72		9.69986	7957.1
	9.72029	1030.99		9.72029	3527.73		9.72029	5896.72		9.72029	7957.1
	9.74072	1030.99		9.74072	3527.73		9.74072	5898.72		9.74072	7957.1
	9.76115	1030.99		9.76115	3527.73		9.76115	5899.72		9.76115	7957.1
	9.78157	1029.99		9.78157	3527.73		9.78157	5900.72		9.78157	7957.1
	9.802	1029.99		9.802	3528.73		9.802	5899.72		9.802	7957.1
	9.82243	1029.99		9.82243	3530.73		9.82243	5897.72		9.82243	7957.1
	9.84286	1029.99		9.84286	3530.73		9.84286	5896.72		9.84286	7957.1
	9.86329	1030.99		9.86329	3530.73		9.86329	5896.72		9.86329	7957.1
	9.88372	1030.99		9.88372	3529.73		9.88372	5896.72		9.88372	7957.1
	9.90415	1030.99		9.90415	3528.73		9.90415	5896.72		9.90415	7957.1
	9.92458	1030.99		9.92458	3527.73		9.92458	5896.72		9.92458	7957.1
	9.94501	1029.99		9.94501	3527.73		9.94501	5896.72		9.94501	7957.1
	9.96544	1029.99		9.96544	3527.73		9.96544	5896.72		9.96544	7957.1
	9.98587	1029.99		9.98587	3527.73		9.98587	5896.72		9.98587	7957.1
	10.0063	1029.99		10.0063	3527.73		10.0063	5896.72		10.0063	7957.1
	10.0267	1029.99		10.0267	3527.73		10.0267	5896.72		10.0267	7957.1
	10.0472	1029.99		10.0472	3527.73		10.0472	5896.72		10.0472	7957.1
	10.0676	1029.99		10.0676	3527.73		10.0676	5896.72		10.0676	7957.1
	10.088	1029.99		10.088	3527.73		10.088	5896.72		10.088	7957.1
	10.1084	1029.99		10.1084	3527.73		10.1084	5896.72		10.1084	7957.1
	10.1289	1029.99		10.1289	3527.73		10.1289	5896.72		10.1289	7957.1
	10.1493	1029.99		10.1493	3527.73		10.1493	5896.72		10.1493	7957.1
	10.1697	1029.99		10.1697	3527.73		10.1697	5896.72		10.1697	7957.1
	10.1902	1029.99		10.1902	3527.73		10.1902	5896.72		10.1902	7957.1
	10.2106	1029.99		10.2106	3527.73		10.2106	5896.72		10.2106	7957.1
	10.231	1029.99		10.231	3527.73		10.231	5896.72		10.231	7957.1
	10.2515	1029.99		10.2515	3527.73		10.2515	5896.72		10.2515	7957.1
	10.2719	1030.99		10.2719	3527.73		10.2719	5896.72		10.2719	7957.1
	10.2923	1031.99		10.2923	3527.73		10.2923	5896.72		10.2923	7957.1
	10.3127	1032.99		10.3127	3527.73		10.3127	5896.72		10.3127	7957.1
	10.3332	1033.99		10.3332	3527.73		10.3332	5896.72		10.3332	7957.1
	10.3536	1033.99		10.3536	3527.73		10.3536	5896.72		10.3536	7957.1
	10.374	1032.99		10.374	3527.73		10.374	5896.72		10.374	7957.1
	10.3945	1031.99		10.3945	3527.73		10.3945	5896.72		10.3945	7957.1
	10.4149	1030.99		10.4149	3527.73		10.4149	5896.72		10.4149	7957.1
	10.4353	1029.99		10.4353	3527.73		10.4353	5896.72		10.4353	7957.1
	10.4558	1029.99		10.4558	3528.73		10.4558	5896.72		10.4558	7957.1
	10.4762	1029.99		10.4762	3528.73		10.4762	5896.72		10.4762	7957.1
	10.4966	1029.99		10.4966	3529.73		10.4966	5896.72		10.4966	7957.1
	10.517	1029.99		10.517	3529.73		10.517	5896.72		10.517	7957.1
	10.5375	1029.99		10.5375	3529.73		10.5375	5896.72		10.5375	7957.1
	10.5579	1029.99		10.5579	3528.73		10.5579	5896.72		10.5579	7957.1
	10.5783	1029.99		10.5783	3527.73		10.5783	5896.72		10.5783	7957.1
	10.5988	1029.99		10.5988	3527.73		10.5988	5896.72		10.5988	7957.1
	10.6192	1029.99		10.6192	3527.73		10.6192	5896.72		10.6192	7957.1
	10.6396	1029.99		10.6396	3527.73		10.6396	5896.72		10.6396	7957.1
	10.6601	1029.99		10.6601	3527.73		10.6601	5896.72		10.6601	7957.1
	10.6805	1029.99		10.6805	3527.73		10.6805	5896.72		10.6805	7957.1
	10.7009	1029.99		10.7009	3527.73		10.7009	5896.72		10.7009	7957.1
	10.7213	1029.99		10.7213	3527.73		10.7213	5896.72		10.7213	7957.1
	10.7418	1029.99		10.7418	3527.73		10.7418	5896.72		10.7418	7957.1
	10.7622	1029.99		10.7622	3527.73		10.7622	5896.72		10.7622	7957.1
	10.7826	1029.99		10.7826	3527.73		10.7826	5896.72		10.7826	7957.1
	10.8031	1029.99		10.8031	3527.73		10.8031	5896.72		10.8031	7957.1
	10.8235	1029.99		10.8235	3527.73		10.8235	5896.72		10.8235	7957.1
	10.8439	1029.99		10.8439	3527.73		10.8439	5896.72		10.8439	7957.1
	10.8643	1029.99		10.8643	3527.73		10.8643	5896.72		10.8643	7957.1
	10.8848	1031.99		10.8848	3528.73		10.8848	5896.72		10.8848	7957.1
	10.9052	1032.99		10.9052	3528.73		10.9052	5896.72		10.9052	7957.1
	10.9256	1033.99		10.9256	3529.73		10.9256	5896.72		10.9256	7957.1
	10.9461	1034.99		10.9461	3529.73		10.9461	5896.72		10.9461	7957.1
	10.9665	1033.99		10.9665	3529.73		10.9665	5896.72		10.9665	7958.1
	10.9869	1032.99		10.9869	3529.73		10.9869	5896.72		10.9869	7958.1
	11.0074	1031.99		11.0074	3530.73		11.0074	5896.72		11.0074	7958.1
	11.0278	1030.99		11.0278	3531.73		11.0278	5896.72		11.0278	7957.1
	11.0482	1029.99		11.0482	3532.73		11.0482	5896.72		11.0482	7957.1
	11.0686	1029.99		11.0686	3532.73		11.0686	5896.72		11.0686	7957.1
	11.0891	1029.99		11.0891	3531.73		11.0891	5896.72		11.0891	7957.1
	11.1095	1029.99		11.1095	3530.73		11.1095	5896.72		11.1095	7957.1
	11.1299	1029.99		11.1299	3529.73		11.1299	5896.72		11.1299	7957.1
	11.1504	1029.99		11.1504	3528.73		11.1504	5896.72		11.1504	7957.1
	11.1708	1029.99		11.1708	3529.73		11.1708	5896.72		11.1708	7957.1
	11.1912	1029.99		11.1912	3530.73		11.1912	5896.72		11.1912	7957.1
	11.2117	1029.99		11.2117	3530.73		11.2117	5896.72		11.2117	7957.1
	11.2321	1029.99		11.2321	3530.73		11.2321	5896.72		11.2321	7957.1
	11.2525	1029.99		11.2525	3529.73		11.2525	5896.72		11.2525	7957.1
	11.2729	1029.99		11.2729	3528.73		11.2729	5896.72		11.2729	7957.1
	11.2934	1029.99		11.2934	3527.73		11.2934	5896.72		11.2934	7957.1
	11.3138	1029.99		11.3138	3527.73		11.3138	5896.72		11.3138	7957.1
	11.3342	1030.99		11.3342	3527.73		11.3342	5896.72		11.3342	7957.1
	11.3546	1031.99		11.3546	3527.73		11.3546	5896.72		11.3546	7957.1
	11.3751	1031.99		11.3751	3527.73		11.3751	5896.72		11.3751	7957.1
	11.3955	1032.99		11.3955	3527.73		11.3955	5896.72		11.3955	7957.1
	11.4159	1031.99		11.4159	3527.73		11.4159	5896.72		11.4159	7957.1
	11.4364	1031.99		11.4364	3527.73		11.4364	5896.72		11.4364	7957.1
	11.4568	1030.99		11.4568	3527.73		11.4568	5896.72		11.4568	7957.1
	11.4772	1029.99		11.4772	3527.73		11.4772	5896.72		11.4772	7957.1
	11.4977	1029.99		11.4977	3527.73		11.4977	5896.72		11.4977	7957.1
	11.5181	1029.99		11.5181	3528.73		11.5181	5896.72		11.5181	7957.1
	11.5385	1029.99		11.5385	3528.73		11.5385	5896.72		11.5385	7957.1
	11.5589	1029.99		11.5589	3529.73		11.5589	5896.72		11.5589	7957.1
	11.5794	1029.99		11.5794	3529.73		11.5794	5896.72		11.5794	7957.1
	11.5998	1029.99		11.5998	3529.73		11.5998	5896.72		11.5998	7957.1
	11.6202	1029.99		11.6202	3529.73		11.6202	5896.72		11.6202	7957.1
	11.6407	1029.99		11.6407	3528.73		11.6407	5896.72		11.6407	7957.1
	11.6611	1029.99		11.6611	3528.73		11.6611	5896.72		11.6611	7957.1
	11.6815	1029.99		11.6815	3528.73		11.6815	5896.72		11.6815	7957.1
	11.702	1029.99		11.702	3530.73		11.702	5896.72		11.702	7957.1
	11.7224	1029.99		11.7224	3532.73		11.7224	5896.72		11.7224	7957.1
	11.7428	1029.99		11.7428	3533.73		11.7428	5896.72		11.7428	7957.1
	11.7632	1030.99		11.7632	3535.73		11.7632	5896.72		11.7632	7957.1
	11.7837	1031.99		11.7837	3534.73		11.7837	5896.72		11.7837	7957.1
	11.8041	1032.99		11.8041	3532.73		11.8041	5896.72		11.8041	7957.1
	11.8245	1033.99		11.8245	3530.73		11.8245	5896.72		11.8245	7957.1
	11.845	1033.99		11.845	3529.73		11.845	5896.72		11.845	7957.1
	11.8654	1032.99		11.8654	3528.73		11.8654	5896.72		11.8654	7957.1
	11.8858	1031.99		11.8858	3528.73		11.8858	5896.72		11.8858	7957.1
	11.9062	1030.99		11.9062	3528.73		11.9062	5897.72		11.9062	7957.1
	11.9267	1029.99		11.9267	3529.73		11.9267	5897.72		11.9267	7957.1
	11.9471	1029.99		11.9471	3529.73		11.9471	5897.72		11.9471	7957.1
	11.9675	1030.99		11.9675	3529.73		11.9675	5897.72		11.9675	7957.1
	11.988	1030.99		11.988	3531.73		11.988	5896.72		11.988	7957.1
	12.0084	1031.99		12.0084	3533.73		12.0084	5896.72		12.0084	7957.1
	12.0288	1031.99		12.0288	3534.73		12.0288	5896.72		12.0288	7957.1
	12.0493	1030.99		12.0493	3535.73		12.0493	5897.72		12.0493	7957.1
	12.0697	1030.99		12.0697	3537.73		12.0697	5897.72		12.0697	7957.1
	12.0901	1030.99		12.0901	3538.73		12.0901	5897.72		12.0901	7957.1
	12.1105	1029.99		12.1105	3536.73		12.1105	5898.72		12.1105	7957.1
	12.131	1029.99		12.131	3535.73		12.131	5898.72		12.131	7957.1
	12.1514	1029.99		12.1514	3535.73		12.1514	5897.72		12.1514	7957.1
	12.1718	1029.99		12.1718	3537.73		12.1718	5897.72		12.1718	7957.1
	12.1923	1029.99		12.1923	3536.73		12.1923	5896.72		12.1923	7957.1
	12.2127	1029.99		12.2127	3536.73		12.2127	5896.72		12.2127	7957.1
	12.2331	1029.99		12.2331	3536.73		12.2331	5897.72		12.2331	7957.1
	12.2536	1029.99		12.2536	3536.73		12.2536	5897.72		12.2536	7957.1
	12.274	1029.99		12.274	3534.73		12.274	5897.72		12.274	7958.1
	12.2944	1029.99		12.2944	3531.73		12.2944	5898.72		12.2944	7959.1
	12.3148	1029.99		12.3148	3530.73		12.3148	5897.72		12.3148	7959.1
	12.3353	1029.99		12.3353	3529.73		12.3353	5897.72		12.3353	7960.1
	12.3557	1029.99		12.3557	3529.73		12.3557	5897.72		12.3557	7959.1
	12.3761	1030.99		12.3761	3529.73		12.3761	5896.72		12.3761	7959.1
	12.3966	1030.99		12.3966	3531.73		12.3966	5896.72		12.3966	7958.1
	12.417	1030.99		12.417	3533.73		12.417	5896.72		12.417	7957.1
	12.4374	1029.99		12.4374	3534.73		12.4374	5896.72		12.4374	7957.1
	12.4579	1029.99		12.4579	3535.73		12.4579	5897.72		12.4579	7957.1
	12.4783	1029.99		12.4783	3536.73		12.4783	5898.72		12.4783	7957.1
	12.4987	1029.99		12.4987	3536.73		12.4987	5899.72		12.4987	7957.1
	12.5191	1029.99		12.5191	3535.73		12.5191	5899.72		12.5191	7957.1
	12.5396	1029.99		12.5396	3533.73		12.5396	5899.72		12.5396	7957.1
	12.56	1029.99		12.56	3531.73		12.56	5898.72		12.56	7957.1
	12.5804	1029.99		12.5804	3530.73		12.5804	5897.72		12.5804	7957.1
	12.6009	1029.99		12.6009	3528.73		12.6009	5896.72		12.6009	7958.1
	12.6213	1029.99		12.6213	3527.73		12.6213	5896.72		12.6213	7958.1
	12.6417	1029.99		12.6417	3527.73		12.6417	5896.72		12.6417	7959.1
	12.6622	1029.99		12.6622	3528.73		12.6622	5896.72		12.6622	7959.1
	12.6826	1029.99		12.6826	3529.73		12.6826	5896.72		12.6826	7959.1
	12.703	1029.99		12.703	3531.73		12.703	5896.72		12.703	7958.1
	12.7234	1029.99		12.7234	3535.73		12.7234	5896.72		12.7234	7958.1
	12.7439	1029.99		12.7439	3540.73		12.7439	5896.72		12.7439	7958.1
	12.7643	1029.99		12.7643	3543.73		12.7643	5896.72		12.7643	7958.1
	12.7847	1029.99		12.7847	3545.73		12.7847	5897.72		12.7847	7958.1
	12.8051	1029.99		12.8051	3546.73		12.8051	5897.72		12.8051	7958.1
	12.8256	1029.99		12.8256	3545.73		12.8256	5897.72		12.8256	7958.1
	12.846	1029.99		12.846	3543.73		12.846	5897.72		12.846	7958.1
	12.8664	1029.99		12.8664	3540.73		12.8664	5897.72		12.8664	7957.1
	12.8869	1029.99		12.8869	3538.73		12.8869	5898.72		12.8869	7957.1
	12.9073	1029.99		12.9073	3538.73		12.9073	5899.72		12.9073	7957.1
	12.9277	1029.99		12.9277	3537.73		12.9277	5900.72		12.9277	7957.1
	12.9482	1029.99		12.9482	3535.73		12.9482	5901.72		12.9482	7957.1
	12.9686	1029.99		12.9686	3534.73		12.9686	5900.72		12.9686	7957.1
	12.989	1029.99		12.989	3533.73		12.989	5899.72		12.989	7957.1
	13.0094	1029.99		13.0094	3531.73		13.0094	5898.72		13.0094	7957.1
	13.0299	1029.99		13.0299	3530.73		13.0299	5897.72		13.0299	7957.1
	13.0503	1029.99		13.0503	3529.73		13.0503	5896.72		13.0503	7957.1
	13.0707	1029.99		13.0707	3530.73		13.0707	5896.72		13.0707	7957.1
	13.0912	1029.99		13.0912	3530.73		13.0912	5896.72		13.0912	7957.1
	13.1116	1029.99		13.1116	3531.73		13.1116	5897.72		13.1116	7957.1
	13.132	1029.99		13.132	3531.73		13.132	5897.72		13.132	7957.1
	13.1525	1029.99		13.1525	3531.73		13.1525	5898.72		13.1525	7957.1
	13.1729	1029.99		13.1729	3533.73		13.1729	5898.72		13.1729	7957.1
	13.1933	1029.99		13.1933	3535.73		13.1933	5898.72		13.1933	7957.1
	13.2137	1029.99		13.2137	3536.73		13.2137	5897.72		13.2137	7957.1
	13.2342	1029.99		13.2342	3537.73		13.2342	5897.72		13.2342	7957.1
	13.2546	1029.99		13.2546	3539.73		13.2546	5896.72		13.2546	7957.1
	13.275	1029.99		13.275	3540.73		13.275	5896.72		13.275	7957.1
	13.2955	1029.99		13.2955	3537.73		13.2955	5896.72		13.2955	7957.1
	13.3159	1029.99		13.3159	3535.73		13.3159	5896.72		13.3159	7957.1
	13.3363	1029.99		13.3363	3534.73		13.3363	5896.72		13.3363	7957.1
	13.3567	1029.99		13.3567	3531.73		13.3567	5896.72		13.3567	7957.1
	13.3772	1030.99		13.3772	3529.73		13.3772	5896.72		13.3772	7958.1
	13.3976	1031.99		13.3976	3528.73		13.3976	5896.72		13.3976	7958.1
	13.418	1031.99		13.418	3529.73		13.418	5897.72		13.418	7958.1
	13.4385	1032.99		13.4385	3529.73		13.4385	5898.72		13.4385	7959.1
	13.4589	1031.99		13.4589	3528.73		13.4589	5899.72		13.4589	7958.1
	13.4793	1031.99		13.4793	3528.73		13.4793	5900.72		13.4793	7958.1
	13.4998	1030.99		13.4998	3529.73		13.4998	5899.72		13.4998	7959.1
	13.5202	1029.99		13.5202	3529.73		13.5202	5899.72		13.5202	7959.1
	13.5406	1029.99		13.5406	3529.73		13.5406	5898.72		13.5406	7960.1
	13.561	1029.99		13.561	3530.73		13.561	5897.72		13.561	7960.1
	13.5815	1029.99		13.5815	3532.73		13.5815	5896.72		13.5815	7960.1
	13.6019	1029.99		13.6019	3534.73		13.6019	5896.72		13.6019	7959.1
	13.6223	1029.99		13.6223	3535.73		13.6223	5896.72		13.6223	7958.1
	13.6428	1029.99		13.6428	3537.73		13.6428	5896.72		13.6428	7957.1
	13.6632	1029.99		13.6632	3538.73		13.6632	5896.72		13.6632	7957.1
	13.6836	1029.99		13.6836	3536.73		13.6836	5896.72		13.6836	7957.1
	13.7041	1030.99		13.7041	3534.73		13.7041	5896.72		13.7041	7957.1
	13.7245	1030.99		13.7245	3531.73		13.7245	5896.72		13.7245	7958.1
	13.7449	1030.99		13.7449	3530.73		13.7449	5896.72		13.7449	7958.1
	13.7653	1030.99		13.7653	3530.73		13.7653	5896.72		13.7653	7958.1
	13.7858	1030.99		13.7858	3532.73		13.7858	5896.72		13.7858	7958.1
	13.8062	1030.99		13.8062	3535.73		13.8062	5896.72		13.8062	7958.1
	13.8266	1030.99		13.8266	3537.73		13.8266	5896.72		13.8266	7958.1
	13.8471	1031.99		13.8471	3538.73		13.8471	5896.72		13.8471	7958.1
	13.8675	1031.99		13.8675	3536.73		13.8675	5896.72		13.8675	7957.1
	13.8879	1031.99		13.8879	3534.73		13.8879	5896.72		13.8879	7957.1
	13.9084	1030.99		13.9084	3533.73		13.9084	5896.72		13.9084	7957.1
	13.9288	1030.99		13.9288	3532.73		13.9288	5896.72		13.9288	7957.1
	13.9492	1029.99		13.9492	3531.73		13.9492	5896.72		13.9492	7957.1
	13.9696	1029.99		13.9696	3531.73		13.9696	5896.72		13.9696	7957.1
	13.9901	1029.99		13.9901	3530.73		13.9901	5896.72		13.9901	7957.1
	14.0105	1029.99		14.0105	3529.73		14.0105	5896.72		14.0105	7957.1
	14.0309	1029.99		14.0309	3528.73		14.0309	5896.72		14.0309	7957.1
	14.0514	1029.99		14.0514	3528.73		14.0514	5896.72		14.0514	7957.1
	14.0718	1029.99		14.0718	3528.73		14.0718	5896.72		14.0718	7957.1
	14.0922	1029.99		14.0922	3528.73		14.0922	5896.72		14.0922	7957.1
	14.1127	1029.99		14.1127	3527.73		14.1127	5896.72		14.1127	7957.1
	14.1331	1029.99		14.1331	3528.73		14.1331	5896.72		14.1331	7957.1
	14.1535	1029.99		14.1535	3528.73		14.1535	5896.72		14.1535	7957.1
	14.1739	1029.99		14.1739	3528.73		14.1739	5896.72		14.1739	7957.1
	14.1944	1029.99		14.1944	3529.73		14.1944	5896.72		14.1944	7957.1
	14.2148	1029.99		14.2148	3528.73		14.2148	5896.72		14.2148	7957.1
	14.2352	1029.99		14.2352	3528.73		14.2352	5896.72		14.2352	7957.1
	14.2557	1029.99		14.2557	3528.73		14.2557	5896.72		14.2557	7957.1
	14.2761	1029.99		14.2761	3528.73		14.2761	5896.72		14.2761	7957.1
	14.2965	1029.99		14.2965	3528.73		14.2965	5896.72		14.2965	7957.1
	14.3169	1029.99		14.3169	3529.73		14.3169	5896.72		14.3169	7957.1
	14.3374	1029.99		14.3374	3528.73		14.3374	5897.72		14.3374	7957.1
	14.3578	1029.99		14.3578	3528.73		14.3578	5897.72		14.3578	7957.1
	14.3782	1029.99		14.3782	3528.73		14.3782	5898.72		14.3782	7957.1
	14.3987	1029.99		14.3987	3527.73		14.3987	5897.72		14.3987	7957.1
	14.4191	1029.99		14.4191	3527.73		14.4191	5897.72		14.4191	7957.1
	14.4395	1029.99		14.4395	3527.73		14.4395	5896.72		14.4395	7957.1
	14.4599	1030.99		14.4599	3527.73		14.4599	5896.72		14.4599	7957.1
	14.4804	1030.99		14.4804	3527.73		14.4804	5896.72		14.4804	7957.1
	14.5008	1031.99		14.5008	3528.73		14.5008	5896.72		14.5008	7957.1
	14.5212	1032.99		14.5212	3528.73		14.5212	5896.72		14.5212	7957.1
	14.5417	1032.99		14.5417	3528.73		14.5417	5896.72		14.5417	7957.1
	14.5621	1032.99		14.5621	3528.73		14.5621	5896.72		14.5621	7957.1
	14.5825	1031.99		14.5825	3529.73		14.5825	5896.72		14.5825	7957.1
	14.603	1030.99		14.603	3529.73		14.603	5896.72		14.603	7957.1
	14.6234	1029.99		14.6234	3529.73		14.6234	5896.72		14.6234	7957.1
	14.6438	1029.99		14.6438	3529.73		14.6438	5896.72		14.6438	7957.1
	14.6642	1029.99		14.6642	3529.73		14.6642	5896.72		14.6642	7957.1
	14.6847	1029.99		14.6847	3529.73		14.6847	5896.72		14.6847	7957.1
	14.7051	1029.99		14.7051	3529.73		14.7051	5896.72		14.7051	7957.1
	14.7255	1029.99		14.7255	3530.73		14.7255	5897.72		14.7255	7957.1
	14.746	1029.99		14.746	3531.73		14.746	5898.72		14.746	7958.1
	14.7664	1029.99		14.7664	3533.73		14.7664	5898.72		14.7664	7960.1
	14.7868	1029.99		14.7868	3533.73		14.7868	5899.72		14.7868	7962.1
	14.8072	1029.99		14.8072	3532.73		14.8072	5898.72		14.8072	7963.1
	14.8277	1029.99		14.8277	3530.73		14.8277	5898.72		14.8277	7964.1
	14.8481	1029.99		14.8481	3529.73		14.8481	5897.72		14.8481	7963.1
	14.8685	1029.99		14.8685	3528.73		14.8685	5896.72		14.8685	7962.1
	14.889	1029.99		14.889	3529.73		14.889	5896.72		14.889	7960.1
	14.9094	1029.99		14.9094	3531.73		14.9094	5896.72		14.9094	7959.1
	14.9298	1029.99		14.9298	3533.73		14.9298	5896.72		14.9298	7957.1
	14.9503	1029.99		14.9503	3536.73		14.9503	5896.72		14.9503	7957.1
	14.9707	1029.99		14.9707	3537.73		14.9707	5896.72		14.9707	7957.1
	14.9911	1030.99		14.9911	3536.73		14.9911	5896.72		14.9911	7957.1
	15.0115	1032.99		15.0115	3533.73		15.0115	5896.72		15.0115	7957.1
	15.032	1033.99		15.032	3531.73		15.032	5896.72		15.032	7957.1
	15.0524	1034.99		15.0524	3528.73		15.0524	5896.72		15.0524	7957.1
	15.0728	1035.99		15.0728	3527.73		15.0728	5896.72		15.0728	7957.1
	15.0933	1035.99		15.0933	3527.73		15.0933	5896.72		15.0933	7957.1
	15.1137	1034.99		15.1137	3527.73		15.1137	5896.72		15.1137	7957.1
	15.1341	1032.99		15.1341	3527.73		15.1341	5896.72		15.1341	7958.1
	15.1546	1031.99		15.1546	3527.73		15.1546	5896.72		15.1546	7959.1
	15.175	1030.99		15.175	3527.73		15.175	5896.72		15.175	7959.1
	15.1954	1030.99		15.1954	3528.73		15.1954	5896.72		15.1954	7960.1
	15.2158	1029.99		15.2158	3528.73		15.2158	5897.72		15.2158	7960.1
	15.2363	1029.99		15.2363	3529.73		15.2363	5898.72		15.2363	7959.1
	15.2567	1029.99		15.2567	3529.73		15.2567	5898.72		15.2567	7959.1
	15.2771	1030.99		15.2771	3528.73		15.2771	5898.72		15.2771	7958.1
	15.2976	1030.99		15.2976	3528.73		15.2976	5897.72		15.2976	7958.1
	15.318	1031.99		15.318	3527.73		15.318	5897.72		15.318	7957.1
	15.3384	1032.99		15.3384	3527.73		15.3384	5896.72		15.3384	7958.1
	15.3589	1033.99		15.3589	3527.73		15.3589	5896.72		15.3589	7958.1
	15.3793	1033.99		15.3793	3527.73		15.3793	5896.72		15.3793	7958.1
	15.3997	1032.99		15.3997	3527.73		15.3997	5896.72		15.3997	7958.1
	15.4201	1032.99		15.4201	3527.73		15.4201	5896.72		15.4201	7958.1
	15.4406	1031.99		15.4406	3527.73		15.4406	5897.72		15.4406	7958.1
	15.461	1031.99		15.461	3527.73		15.461	5897.72		15.461	7957.1
	15.4814	1030.99		15.4814	3528.73		15.4814	5897.72		15.4814	7957.1
	15.5019	1031.99		15.5019	3529.73		15.5019	5897.72		15.5019	7957.1
	15.5223	1031.99		15.5223	3530.73		15.5223	5897.72		15.5223	7957.1
	15.5427	1031.99		15.5427	3531.73		15.5427	5897.72		15.5427	7957.1
	15.5632	1031.99		15.5632	3531.73		15.5632	5897.72		15.5632	7957.1
	15.5836	1032.99		15.5836	3531.73		15.5836	5897.72		15.5836	7957.1
	15.604	1031.99		15.604	3530.73		15.604	5897.72		15.604	7958.1
	15.6244	1032.99		15.6244	3528.73		15.6244	5896.72		15.6244	7959.1
	15.6449	1030.99		15.6449	3527.73		15.6449	5896.72		15.6449	7961.1
	15.6653	1029.99		15.6653	3527.73		15.6653	5896.72		15.6653	7961.1
	15.6857	1030.99		15.6857	3527.73		15.6857	5898.72		15.6857	7962.1
	15.7062	1033.99		15.7062	3538.73		15.7062	5904.72		15.7062	7960.1
	15.7266	1053.99		15.7266	3559.73		15.7266	5914.72		15.7266	7959.1
	15.747	1105.99		15.747	3585.73		15.747	5923.72		15.747	7966.1
	15.7675	1166.99		15.7675	3631.73		15.7675	5942.72		15.7675	7996.1
	15.7879	1226.99		15.7879	3697.73		15.7879	5986.72		15.7879	8034.1
	15.8083	1244.99		15.8083	3721.73		15.8083	6024.72		15.8083	8051.1
	15.8287	1197.99		15.8287	3663.73		15.8287	6016.72		15.8287	8025.1
	15.8492	1101.99		15.8492	3575.73		15.8492	5960.72		15.8492	7984.1
	15.8696	1039.99		15.8696	3532.73		15.8696	5911.72		15.8696	7961.1
	15.89	1029.99		15.89	3527.73		15.89	5897.72		15.89	7959.1
	15.9105	1039.99		15.9105	3530.73		15.9105	5903.72		15.9105	7960.1
	15.9309	1038.99		15.9309	3537.73		15.9309	5902.72		15.9309	7959.1
	15.9513	1034.99		15.9513	3538.73		15.9513	5898.72		15.9513	7959.1
	15.9717	1032.99		15.9717	3538.73		15.9717	5897.72		15.9717	7959.1
	15.9922	1030.99		15.9922	3537.73		15.9922	5896.72		15.9922	7958.1
	16.0126	1029.99		16.0126	3532.73		16.0126	5896.72		16.0126	7958.1
	16.033	1030.99		16.033	3528.73		16.033	5897.72		16.033	7958.1
	16.0535	1030.99		16.0535	3528.73		16.0535	5897.72		16.0535	7958.1
	16.0739	1030.99		16.0739	3527.73		16.0739	5897.72		16.0739	7957.1
	16.0943	1030.99		16.0943	3528.73		16.0943	5897.72		16.0943	7957.1
	16.1148	1029.99		16.1148	3528.73		16.1148	5897.72		16.1148	7957.1
	16.1352	1029.99		16.1352	3529.73		16.1352	5896.72		16.1352	7957.1
	16.1556	1030.99		16.1556	3528.73		16.1556	5896.72		16.1556	7957.1
	16.176	1032.99		16.176	3528.73		16.176	5896.72		16.176	7957.1
	16.1965	1034.99		16.1965	3527.73		16.1965	5896.72		16.1965	7957.1
	16.2169	1035.99		16.2169	3527.73		16.2169	5896.72		16.2169	7957.1
	16.2373	1036.99		16.2373	3527.73		16.2373	5896.72		16.2373	7957.1
	16.2578	1035.99		16.2578	3527.73		16.2578	5896.72		16.2578	7957.1
	16.2782	1033.99		16.2782	3527.73		16.2782	5896.72		16.2782	7957.1
	16.2986	1032.99		16.2986	3527.73		16.2986	5896.72		16.2986	7957.1
	16.319	1031.99		16.319	3527.73		16.319	5897.72		16.319	7957.1
	16.3395	1031.99		16.3395	3527.73		16.3395	5898.72		16.3395	7957.1
	16.3599	1032.99		16.3599	3527.73		16.3599	5899.72		16.3599	7957.1
	16.3803	1031.99		16.3803	3527.73		16.3803	5900.72		16.3803	7957.1
	16.4008	1031.99		16.4008	3527.73		16.4008	5900.72		16.4008	7957.1
	16.4212	1030.99		16.4212	3527.73		16.4212	5900.72		16.4212	7957.1
	16.4416	1029.99		16.4416	3527.73		16.4416	5899.72		16.4416	7957.1
	16.4621	1029.99		16.4621	3527.73		16.4621	5899.72		16.4621	7958.1
	16.4825	1029.99		16.4825	3527.73		16.4825	5898.72		16.4825	7958.1
	16.5029	1029.99		16.5029	3527.73		16.5029	5897.72		16.5029	7958.1
	16.5233	1029.99		16.5233	3528.73		16.5233	5896.72		16.5233	7957.1
	16.5438	1029.99		16.5438	3528.73		16.5438	5896.72		16.5438	7957.1
	16.5642	1029.99		16.5642	3528.73		16.5642	5896.72		16.5642	7957.1
	16.5846	1029.99		16.5846	3528.73		16.5846	5896.72		16.5846	7957.1
	16.6051	1029.99		16.6051	3527.73		16.6051	5896.72		16.6051	7958.1
	16.6255	1029.99		16.6255	3527.73		16.6255	5896.72		16.6255	7959.1
	16.6459	1029.99		16.6459	3527.73		16.6459	5897.72		16.6459	7961.1
	16.6664	1029.99		16.6664	3527.73		16.6664	5896.72		16.6664	7963.1
	16.6868	1029.99		16.6868	3527.73		16.6868	5896.72		16.6868	7964.1
	16.7072	1029.99		16.7072	3527.73		16.7072	5896.72		16.7072	7963.1
	16.7276	1029.99		16.7276	3527.73		16.7276	5896.72		16.7276	7962.1
	16.7481	1029.99		16.7481	3527.73		16.7481	5896.72		16.7481	7961.1
	16.7685	1029.99		16.7685	3527.73		16.7685	5896.72		16.7685	7959.1
	16.7889	1029.99		16.7889	3527.73		16.7889	5896.72		16.7889	7958.1
	16.8093	1029.99		16.8093	3528.73		16.8093	5896.72		16.8093	7957.1
	16.8298	1029.99		16.8298	3528.73		16.8298	5896.72		16.8298	7958.1
	16.8502	1029.99		16.8502	3528.73		16.8502	5897.72		16.8502	7960.1
	16.8706	1029.99		16.8706	3527.73		16.8706	5897.72		16.8706	7961.1
	16.8911	1029.99		16.8911	3527.73		16.8911	5897.72		16.8911	7961.1
	16.9115	1029.99		16.9115	3527.73		16.9115	5896.72		16.9115	7960.1
	16.9319	1029.99		16.9319	3527.73		16.9319	5896.72		16.9319	7959.1
	16.9524	1029.99		16.9524	3527.73		16.9524	5896.72		16.9524	7959.1
	16.9728	1029.99		16.9728	3527.73		16.9728	5896.72		16.9728	7958.1
	16.9932	1030.99		16.9932	3527.73		16.9932	5896.72		16.9932	7958.1
	17.0136	1031.99		17.0136	3527.73		17.0136	5896.72		17.0136	7959.1
	17.0341	1031.99		17.0341	3528.73		17.0341	5896.72		17.0341	7960.1
	17.0545	1031.99		17.0545	3528.73		17.0545	5896.72		17.0545	7962.1
	17.0749	1031.99		17.0749	3528.73		17.0749	5896.72		17.0749	7963.1
	17.0954	1030.99		17.0954	3528.73		17.0954	5896.72		17.0954	7964.1
	17.1158	1030.99		17.1158	3528.73		17.1158	5896.72		17.1158	7965.1
	17.1362	1029.99		17.1362	3527.73		17.1362	5896.72		17.1362	7966.1
	17.1567	1029.99		17.1567	3527.73		17.1567	5896.72		17.1567	7966.1
	17.1771	1029.99		17.1771	3527.73		17.1771	5896.72		17.1771	7965.1
	17.1975	1029.99		17.1975	3527.73		17.1975	5896.72		17.1975	7966.1
	17.2179	1029.99		17.2179	3527.73		17.2179	5896.72		17.2179	7967.1
	17.2384	1029.99		17.2384	3527.73		17.2384	5897.72		17.2384	7966.1
	17.2588	1029.99		17.2588	3527.73		17.2588	5897.72		17.2588	7964.1
	17.2792	1029.99		17.2792	3527.73		17.2792	5897.72		17.2792	7962.1
	17.2997	1029.99		17.2997	3527.73		17.2997	5896.72		17.2997	7960.1
	17.3201	1029.99		17.3201	3527.73		17.3201	5896.72		17.3201	7959.1
	17.3405	1029.99		17.3405	3527.73		17.3405	5896.72		17.3405	7959.1
	17.3609	1029.99		17.3609	3527.73		17.3609	5896.72		17.3609	7960.1
	17.3814	1029.99		17.3814	3527.73		17.3814	5896.72		17.3814	7961.1
	17.4018	1029.99		17.4018	3527.73		17.4018	5896.72		17.4018	7961.1
	17.4222	1029.99		17.4222	3527.73		17.4222	5896.72		17.4222	7960.1
	17.4427	1029.99		17.4427	3527.73		17.4427	5896.72		17.4427	7959.1
	17.4631	1029.99		17.4631	3527.73		17.4631	5896.72		17.4631	7958.1
	17.4835	1029.99		17.4835	3527.73		17.4835	5896.72		17.4835	7957.1
	17.504	1030.99		17.504	3527.73		17.504	5896.72		17.504	7957.1
	17.5244	1031.99		17.5244	3527.73		17.5244	5896.72		17.5244	7957.1
	17.5448	1031.99		17.5448	3527.73		17.5448	5896.72		17.5448	7958.1
	17.5652	1031.99		17.5652	3527.73		17.5652	5896.72		17.5652	7958.1
	17.5857	1031.99		17.5857	3527.73		17.5857	5896.72		17.5857	7959.1
	17.6061	1031.99		17.6061	3527.73		17.6061	5896.72		17.6061	7960.1
	17.6265	1030.99		17.6265	3527.73		17.6265	5896.72		17.6265	7960.1
	17.647	1030.99		17.647	3527.73		17.647	5896.72		17.647	7961.1
	17.6674	1029.99		17.6674	3527.73		17.6674	5896.72		17.6674	7961.1
	17.6878	1030.99		17.6878	3527.73		17.6878	5896.72		17.6878	7961.1
	17.7083	1030.99		17.7083	3527.73		17.7083	5897.72		17.7083	7960.1
	17.7287	1030.99		17.7287	3527.73		17.7287	5897.72		17.7287	7960.1
	17.7491	1029.99		17.7491	3527.73		17.7491	5897.72		17.7491	7959.1
	17.7695	1029.99		17.7695	3527.73		17.7695	5896.72		17.7695	7958.1
	17.79	1029.99		17.79	3527.73		17.79	5896.72		17.79	7958.1
	17.8104	1029.99		17.8104	3527.73		17.8104	5896.72		17.8104	7957.1
	17.8308	1029.99		17.8308	3527.73		17.8308	5896.72		17.8308	7957.1
	17.8513	1029.99		17.8513	3527.73		17.8513	5896.72		17.8513	7957.1
	17.8717	1029.99		17.8717	3527.73		17.8717	5896.72		17.8717	7957.1
	17.8921	1029.99		17.8921	3528.73		17.8921	5897.72		17.8921	7957.1
	17.9125	1029.99		17.9125	3529.73		17.9125	5897.72		17.9125	7957.1
	17.933	1029.99		17.933	3529.73		17.933	5898.72		17.933	7957.1
	17.9534	1029.99		17.9534	3530.73		17.9534	5898.72		17.9534	7957.1
	17.9738	1029.99		17.9738	3529.73		17.9738	5898.72		17.9738	7957.1
	17.9943	1029.99		17.9943	3528.73		17.9943	5897.72		17.9943	7958.1
	18.0147	1029.99		18.0147	3527.73		18.0147	5897.72		18.0147	7958.1
	18.0351	1029.99		18.0351	3527.73		18.0351	5896.72		18.0351	7958.1
	18.0556	1029.99		18.0556	3527.73		18.0556	5897.72		18.0556	7958.1
	18.076	1029.99		18.076	3527.73		18.076	5897.72		18.076	7958.1
	18.0964	1029.99		18.0964	3527.73		18.0964	5897.72		18.0964	7958.1
	18.1168	1029.99		18.1168	3529.73		18.1168	5897.72		18.1168	7958.1
	18.1373	1029.99		18.1373	3530.73		18.1373	5897.72		18.1373	7958.1
	18.1577	1029.99		18.1577	3531.73		18.1577	5896.72		18.1577	7958.1
	18.1781	1029.99		18.1781	3532.73		18.1781	5896.72		18.1781	7959.1
	18.1986	1029.99		18.1986	3532.73		18.1986	5896.72		18.1986	7959.1
	18.219	1029.99		18.219	3531.73		18.219	5896.72		18.219	7959.1
	18.2394	1029.99		18.2394	3531.73		18.2394	5896.72		18.2394	7959.1
	18.2599	1030.99		18.2599	3530.73		18.2599	5896.72		18.2599	7959.1
	18.2803	1030.99		18.2803	3530.73		18.2803	5896.72		18.2803	7958.1
	18.3007	1030.99		18.3007	3529.73		18.3007	5896.72		18.3007	7958.1
	18.3211	1030.99		18.3211	3528.73		18.3211	5896.72		18.3211	7958.1
	18.3416	1030.99		18.3416	3527.73		18.3416	5896.72		18.3416	7957.1
	18.362	1029.99		18.362	3527.73		18.362	5896.72		18.362	7957.1
	18.3824	1029.99		18.3824	3528.73		18.3824	5896.72		18.3824	7957.1
	18.4029	1029.99		18.4029	3529.73		18.4029	5896.72		18.4029	7957.1
	18.4233	1029.99		18.4233	3530.73		18.4233	5896.72		18.4233	7957.1
	18.4437	1029.99		18.4437	3531.73		18.4437	5896.72		18.4437	7957.1
	18.4642	1029.99		18.4642	3531.73		18.4642	5896.72		18.4642	7957.1
	18.4846	1029.99		18.4846	3531.73		18.4846	5896.72		18.4846	7957.1
	18.505	1029.99		18.505	3531.73		18.505	5896.72		18.505	7957.1
	18.5254	1029.99		18.5254	3531.73		18.5254	5896.72		18.5254	7957.1
	18.5459	1029.99		18.5459	3531.73		18.5459	5896.72		18.5459	7957.1
	18.5663	1029.99		18.5663	3530.73		18.5663	5896.72		18.5663	7957.1
	18.5867	1029.99		18.5867	3529.73		18.5867	5896.72		18.5867	7958.1
	18.6072	1029.99		18.6072	3528.73		18.6072	5896.72		18.6072	7958.1
	18.6276	1029.99		18.6276	3527.73		18.6276	5896.72		18.6276	7958.1
	18.648	1029.99		18.648	3527.73		18.648	5896.72		18.648	7958.1
	18.6684	1029.99		18.6684	3527.73		18.6684	5896.72		18.6684	7958.1
	18.6889	1029.99		18.6889	3527.73		18.6889	5896.72		18.6889	7958.1
	18.7093	1029.99		18.7093	3527.73		18.7093	5896.72		18.7093	7958.1
	18.7297	1029.99		18.7297	3527.73		18.7297	5896.72		18.7297	7957.1
	18.7502	1029.99		18.7502	3527.73		18.7502	5896.72		18.7502	7957.1
	18.7706	1029.99		18.7706	3528.73		18.7706	5896.72		18.7706	7957.1
	18.791	1029.99		18.791	3528.73		18.791	5897.72		18.791	7957.1
	18.8115	1029.99		18.8115	3528.73		18.8115	5897.72		18.8115	7957.1
	18.8319	1029.99		18.8319	3527.73		18.8319	5898.72		18.8319	7957.1
	18.8523	1029.99		18.8523	3527.73		18.8523	5898.72		18.8523	7957.1
	18.8727	1029.99		18.8727	3527.73		18.8727	5898.72		18.8727	7957.1
	18.8932	1029.99		18.8932	3527.73		18.8932	5897.72		18.8932	7957.1
	18.9136	1029.99		18.9136	3528.73		18.9136	5897.72		18.9136	7957.1
	18.934	1029.99		18.934	3530.73		18.934	5896.72		18.934	7957.1
	18.9545	1029.99		18.9545	3531.73		18.9545	5896.72		18.9545	7957.1
	18.9749	1029.99		18.9749	3532.73		18.9749	5896.72		18.9749	7957.1
	18.9953	1029.99		18.9953	3531.73		18.9953	5896.72		18.9953	7957.1
	19.0158	1029.99		19.0158	3530.73		19.0158	5896.72		19.0158	7957.1
	19.0362	1029.99		19.0362	3529.73		19.0362	5896.72		19.0362	7957.1
	19.0566	1029.99		19.0566	3529.73		19.0566	5896.72		19.0566	7957.1
	19.077	1029.99		19.077	3528.73		19.077	5896.72		19.077	7958.1
	19.0975	1029.99		19.0975	3529.73		19.0975	5896.72		19.0975	7959.1
	19.1179	1029.99		19.1179	3531.73		19.1179	5896.72		19.1179	7959.1
	19.1383	1029.99		19.1383	3533.73		19.1383	5896.72		19.1383	7959.1
	19.1588	1029.99		19.1588	3534.73		19.1588	5896.72		19.1588	7959.1
	19.1792	1029.99		19.1792	3534.73		19.1792	5896.72		19.1792	7959.1
	19.1996	1029.99		19.1996	3534.73		19.1996	5896.72		19.1996	7958.1
	19.2201	1029.99		19.2201	3533.73		19.2201	5896.72		19.2201	7957.1
	19.2405	1029.99		19.2405	3532.73		19.2405	5896.72		19.2405	7957.1
	19.2609	1029.99		19.2609	3532.73		19.2609	5896.72		19.2609	7957.1
	19.2813	1029.99		19.2813	3531.73		19.2813	5896.72		19.2813	7957.1
	19.3018	1029.99		19.3018	3530.73		19.3018	5896.72		19.3018	7957.1
	19.3222	1029.99		19.3222	3529.73		19.3222	5896.72		19.3222	7957.1
	19.3426	1029.99		19.3426	3528.73		19.3426	5896.72		19.3426	7957.1
	19.3631	1029.99		19.3631	3527.73		19.3631	5896.72		19.3631	7957.1
	19.3835	1029.99		19.3835	3527.73		19.3835	5896.72		19.3835	7957.1
	19.4039	1029.99		19.4039	3527.73		19.4039	5896.72		19.4039	7957.1
	19.4243	1029.99		19.4243	3527.73		19.4243	5896.72		19.4243	7957.1
	19.4448	1029.99		19.4448	3527.73		19.4448	5896.72		19.4448	7957.1
	19.4652	1029.99		19.4652	3527.73		19.4652	5896.72		19.4652	7957.1
	19.4856	1029.99		19.4856	3527.73		19.4856	5896.72		19.4856	7957.1
	19.5061	1029.99		19.5061	3527.73		19.5061	5896.72		19.5061	7957.1
	19.5265	1029.99		19.5265	3527.73		19.5265	5896.72		19.5265	7957.1
	19.5469	1029.99		19.5469	3527.73		19.5469	5896.72		19.5469	7957.1
	19.5674	1029.99		19.5674	3527.73		19.5674	5896.72		19.5674	7957.1
	19.5878	1029.99		19.5878	3527.73		19.5878	5896.72		19.5878	7957.1
	19.6082	1029.99		19.6082	3528.73		19.6082	5896.72		19.6082	7957.1
	19.6286	1029.99		19.6286	3528.73		19.6286	5896.72		19.6286	7957.1
	19.6491	1029.99		19.6491	3528.73		19.6491	5896.72		19.6491	7957.1
	19.6695	1029.99		19.6695	3528.73		19.6695	5896.72		19.6695	7957.1
	19.6899	1029.99		19.6899	3527.73		19.6899	5896.72		19.6899	7957.1
	19.7104	1029.99		19.7104	3527.73		19.7104	5896.72		19.7104	7957.1
	19.7308	1029.99		19.7308	3527.73		19.7308	5896.72		19.7308	7957.1
	19.7512	1029.99		19.7512	3528.73		19.7512	5896.72		19.7512	7957.1
	19.7716	1029.99		19.7716	3527.73		19.7716	5896.72		19.7716	7957.1
	19.7921	1029.99		19.7921	3527.73		19.7921	5896.72		19.7921	7957.1
	19.8125	1029.99		19.8125	3527.73		19.8125	5896.72		19.8125	7957.1
	19.8329	1029.99		19.8329	3528.73		19.8329	5896.72		19.8329	7957.1
	19.8534	1029.99		19.8534	3529.73		19.8534	5897.72		19.8534	7957.1
	19.8738	1029.99		19.8738	3530.73		19.8738	5896.72		19.8738	7957.1
	19.8942	1029.99		19.8942	3530.73		19.8942	5897.72		19.8942	7957.1
	19.9147	1029.99		19.9147	3530.73		19.9147	5896.72		19.9147	7957.1
	19.9351	1029.99		19.9351	3529.73		19.9351	5900.72		19.9351	7960.1
	19.9555	1029.99		19.9555	3528.73		19.9555	5922.72		19.9555	7977.1
	19.9759	1029.99		19.9759	3527.73		19.9759	5952.72		19.9759	8010.1
	19.9964	1029.99		19.9964	3527.73		19.9964	5973.72		19.9964	8032.1
	20.0168	1029.99		20.0168	3527.73		20.0168	5985.72		20.0168	8024.1
	20.0372	1029.99		20.0372	3527.73		20.0372	5978.72		20.0372	7991.1
	20.0577	1029.99		20.0577	3527.73		20.0577	5943.72		20.0577	7967.1
	20.0781	1029.99		20.0781	3527.73		20.0781	5908.72		20.0781	7958.1
	20.0985	1029.99		20.0985	3528.73		20.0985	5896.72		20.0985	7957.1
	20.119	1029.99		20.119	3528.73		20.119	5896.72		20.119	7957.1
	20.1394	1029.99		20.1394	3528.73		20.1394	5896.72		20.1394	7957.1
	20.1598	1029.99		20.1598	3528.73		20.1598	5896.72		20.1598	7957.1
	20.1802	1029.99		20.1802	3528.73		20.1802	5896.72		20.1802	7957.1
	20.2007	1029.99		20.2007	3528.73		20.2007	5896.72		20.2007	7957.1
	20.2211	1029.99		20.2211	3529.73		20.2211	5896.72		20.2211	7957.1
	20.2415	1029.99		20.2415	3530.73		20.2415	5896.72		20.2415	7957.1
	20.262	1029.99		20.262	3532.73		20.262	5896.72		20.262	7957.1
	20.2824	1029.99		20.2824	3532.73		20.2824	5896.72		20.2824	7957.1
	20.3028	1029.99		20.3028	3531.73		20.3028	5896.72		20.3028	7957.1
	20.3232	1029.99		20.3232	3529.73		20.3232	5896.72		20.3232	7957.1
	20.3437	1029.99		20.3437	3527.73		20.3437	5896.72		20.3437	7957.1
	20.3641	1029.99		20.3641	3527.73		20.3641	5897.72		20.3641	7957.1
	20.3845	1029.99		20.3845	3527.73		20.3845	5900.72		20.3845	7957.1
	20.405	1029.99		20.405	3527.73		20.405	5904.72		20.405	7965.1
	20.4254	1029.99		20.4254	3528.73		20.4254	5926.72		20.4254	7998.1
	20.4458	1030.99		20.4458	3533.73		20.4458	5985.72		20.4458	8060.1
	20.4662	1032.99		20.4662	3537.73		20.4662	6068.72		20.4662	8121.1
	20.4867	1031.99		20.4867	3543.73		20.4867	6110.72		20.4867	8135.1
	20.5071	1052.99		20.5071	3572.73		20.5071	6075.72		20.5071	8097.1
	20.5275	1129.99		20.5275	3648.73		20.5275	6005.72		20.5275	8067.1
	20.548	1272.99		20.548	3795.73		20.548	5975.72		20.548	8070.1
	20.5684	1379.99		20.5684	3920.73		20.5684	5983.72		20.5684	8087.1
	20.5888	1352.99		20.5888	3907.73		20.5888	5991.72		20.5888	8073.1
	20.6093	1208.99		20.6093	3743.73		20.6093	5965.72		20.6093	8031.1
	20.6297	1085.99		20.6297	3591.73		20.6297	5932.72		20.6297	7986.1
	20.6501	1036.99		20.6501	3532.73		20.6501	5915.72		20.6501	7962.1
	20.6705	1032.99		20.6705	3534.73		20.6705	5900.72		20.6705	7957.1
	20.691	1029.99		20.691	3535.73		20.691	5896.72		20.691	7957.1
	20.7114	1029.99		20.7114	3534.73		20.7114	5896.72		20.7114	7957.1
	20.7318	1029.99		20.7318	3535.73		20.7318	5896.72		20.7318	7957.1
	20.7523	1029.99		20.7523	3536.73		20.7523	5896.72		20.7523	7957.1
	20.7727	1029.99		20.7727	3537.73		20.7727	5896.72		20.7727	7957.1
	20.7931	1029.99		20.7931	3537.73		20.7931	5896.72		20.7931	7957.1
	20.8135	1029.99		20.8135	3536.73		20.8135	5896.72		20.8135	7957.1
	20.834	1029.99		20.834	3533.73		20.834	5896.72		20.834	7957.1
	20.8544	1029.99		20.8544	3531.73		20.8544	5896.72		20.8544	7957.1
	20.8748	1029.99		20.8748	3529.73		20.8748	5896.72		20.8748	7957.1
	20.8953	1029.99		20.8953	3528.73		20.8953	5896.72		20.8953	7957.1
	20.9157	1029.99		20.9157	3527.73		20.9157	5896.72		20.9157	7957.1
	20.9361	1029.99		20.9361	3527.73		20.9361	5896.72		20.9361	7957.1
	20.9566	1029.99		20.9566	3527.73		20.9566	5896.72		20.9566	7957.1
	20.977	1029.99		20.977	3528.73		20.977	5896.72		20.977	7957.1
	20.9974	1029.99		20.9974	3528.73		20.9974	5896.72		20.9974	7957.1
	21.0178	1029.99		21.0178	3529.73		21.0178	5896.72		21.0178	7957.1
	21.0383	1029.99		21.0383	3530.73		21.0383	5896.72		21.0383	7957.1
	21.0587	1029.99		21.0587	3531.73		21.0587	5896.72		21.0587	7957.1
	21.0791	1029.99		21.0791	3531.73		21.0791	5896.72		21.0791	7957.1
	21.0996	1029.99		21.0996	3530.73		21.0996	5896.72		21.0996	7957.1
	21.12	1029.99		21.12	3529.73		21.12	5896.72		21.12	7957.1
	21.1404	1029.99		21.1404	3529.73		21.1404	5896.72		21.1404	7957.1
	21.1609	1029.99		21.1609	3529.73		21.1609	5896.72		21.1609	7957.1
	21.1813	1029.99		21.1813	3529.73		21.1813	5896.72		21.1813	7957.1
	21.2017	1029.99		21.2017	3529.73		21.2017	5896.72		21.2017	7957.1
	21.2221	1029.99		21.2221	3529.73		21.2221	5896.72		21.2221	7957.1
	21.2426	1029.99		21.2426	3528.73		21.2426	5896.72		21.2426	7957.1
	21.263	1029.99		21.263	3527.73		21.263	5896.72		21.263	7957.1
	21.2834	1029.99		21.2834	3527.73		21.2834	5896.72		21.2834	7957.1
	21.3039	1029.99		21.3039	3527.73		21.3039	5896.72		21.3039	7957.1
	21.3243	1029.99		21.3243	3527.73		21.3243	5896.72		21.3243	7957.1
	21.3447	1029.99		21.3447	3528.73		21.3447	5896.72		21.3447	7957.1
	21.3651	1029.99		21.3651	3529.73		21.3651	5896.72		21.3651	7957.1
	21.3856	1029.99		21.3856	3529.73		21.3856	5896.72		21.3856	7957.1
	21.406	1029.99		21.406	3528.73		21.406	5896.72		21.406	7957.1
	21.4264	1029.99		21.4264	3528.73		21.4264	5896.72		21.4264	7957.1
	21.4469	1029.99		21.4469	3527.73		21.4469	5896.72		21.4469	7957.1
	21.4673	1029.99		21.4673	3527.73		21.4673	5896.72		21.4673	7957.1
	21.4877	1029.99		21.4877	3527.73		21.4877	5896.72		21.4877	7957.1
	21.5082	1029.99		21.5082	3527.73		21.5082	5896.72		21.5082	7957.1
	21.5286	1029.99		21.5286	3527.73		21.5286	5896.72		21.5286	7957.1
	21.549	1029.99		21.549	3527.73		21.549	5896.72		21.549	7957.1
	21.5694	1029.99		21.5694	3527.73		21.5694	5896.72		21.5694	7957.1
	21.5899	1029.99		21.5899	3527.73		21.5899	5896.72		21.5899	7957.1
	21.6103	1029.99		21.6103	3527.73		21.6103	5896.72		21.6103	7957.1
	21.6307	1029.99		21.6307	3527.73		21.6307	5896.72		21.6307	7957.1
	21.6512	1029.99		21.6512	3527.73		21.6512	5896.72		21.6512	7957.1
	21.6716	1029.99		21.6716	3527.73		21.6716	5896.72		21.6716	7957.1
	21.692	1029.99		21.692	3527.73		21.692	5896.72		21.692	7957.1
	21.7125	1029.99		21.7125	3527.73		21.7125	5896.72		21.7125	7957.1
	21.7329	1029.99		21.7329	3527.73		21.7329	5896.72		21.7329	7957.1
	21.7533	1029.99		21.7533	3527.73		21.7533	5896.72		21.7533	7957.1
	21.7737	1029.99		21.7737	3527.73		21.7737	5896.72		21.7737	7957.1
	21.7942	1029.99		21.7942	3533.73		21.7942	5896.72		21.7942	7957.1
	21.8146	1034.99		21.8146	3554.73		21.8146	5896.72		21.8146	7957.1
	21.835	1066.99		21.835	3591.73		21.835	5896.72		21.835	7957.1
	21.8555	1137.99		21.8555	3660.73		21.8555	5913.72		21.8555	7982.1
	21.8759	1224.99		21.8759	3747.73		21.8759	5946.72		21.8759	8024.1
	21.8963	1261.99		21.8963	3779.73		21.8963	5972.72		21.8963	8042.1
	21.9168	1200.99		21.9168	3703.73		21.9168	5960.72		21.9168	8009.1
	21.9372	1095.99		21.9372	3594.73		21.9372	5925.72		21.9372	7969.1
	21.9576	1033.99		21.9576	3539.73		21.9576	5899.72		21.9576	7957.1
	21.978	1029.99		21.978	3536.73		21.978	5896.72		21.978	7957.1
	21.9985	1029.99		21.9985	3536.73		21.9985	5896.72		21.9985	7957.1
	22.0189	1029.99		22.0189	3532.73		22.0189	5896.72		22.0189	7957.1
	22.0393	1029.99		22.0393	3529.73		22.0393	5896.72		22.0393	7957.1
	22.0598	1030.99		22.0598	3528.73		22.0598	5896.72		22.0598	7957.1
	22.0802	1031.99		22.0802	3528.73		22.0802	5896.72		22.0802	7957.1
	22.1006	1032.99		22.1006	3528.73		22.1006	5896.72		22.1006	7957.1
	22.1211	1031.99		22.1211	3528.73		22.1211	5896.72		22.1211	7957.1
	22.1415	1030.99		22.1415	3528.73		22.1415	5896.72		22.1415	7957.1
	22.1619	1030.99		22.1619	3528.73		22.1619	5896.72		22.1619	7957.1
	22.1823	1030.99		22.1823	3528.73		22.1823	5896.72		22.1823	7957.1
	22.2028	1029.99		22.2028	3527.73		22.2028	5896.72		22.2028	7957.1
	22.2232	1030.99		22.2232	3527.73		22.2232	5896.72		22.2232	7957.1
	22.2436	1030.99		22.2436	3527.73		22.2436	5896.72		22.2436	7957.1
	22.2641	1029.99		22.2641	3527.73		22.2641	5896.72		22.2641	7957.1
	22.2845	1029.99		22.2845	3527.73		22.2845	5896.72		22.2845	7957.1
	22.3049	1029.99		22.3049	3528.73		22.3049	5896.72		22.3049	7957.1
	22.3253	1029.99		22.3253	3528.73		22.3253	5896.72		22.3253	7957.1
	22.3458	1029.99		22.3458	3528.73		22.3458	5896.72		22.3458	7957.1
	22.3662	1029.99		22.3662	3528.73		22.3662	5896.72		22.3662	7957.1
	22.3866	1029.99		22.3866	3528.73		22.3866	5896.72		22.3866	7957.1
	22.4071	1029.99		22.4071	3527.73		22.4071	5896.72		22.4071	7957.1
	22.4275	1029.99		22.4275	3527.73		22.4275	5896.72		22.4275	7957.1
	22.4479	1029.99		22.4479	3528.73		22.4479	5896.72		22.4479	7957.1
	22.4684	1029.99		22.4684	3529.73		22.4684	5896.72		22.4684	7957.1
	22.4888	1029.99		22.4888	3530.73		22.4888	5896.72		22.4888	7957.1
	22.5092	1029.99		22.5092	3530.73		22.5092	5896.72		22.5092	7957.1
	22.5296	1029.99		22.5296	3530.73		22.5296	5896.72		22.5296	7957.1
	22.5501	1029.99		22.5501	3529.73		22.5501	5896.72		22.5501	7957.1
	22.5705	1029.99		22.5705	3528.73		22.5705	5896.72		22.5705	7957.1
	22.5909	1029.99		22.5909	3528.73		22.5909	5896.72		22.5909	7957.1
	22.6114	1029.99		22.6114	3528.73		22.6114	5896.72		22.6114	7957.1
	22.6318	1029.99		22.6318	3528.73		22.6318	5896.72		22.6318	7957.1
	22.6522	1029.99		22.6522	3529.73		22.6522	5896.72		22.6522	7957.1
	22.6727	1029.99		22.6727	3530.73		22.6727	5896.72		22.6727	7957.1
	22.6931	1029.99		22.6931	3529.73		22.6931	5896.72		22.6931	7957.1
	22.7135	1029.99		22.7135	3529.73		22.7135	5896.72		22.7135	7957.1
	22.7339	1029.99		22.7339	3528.73		22.7339	5899.72		22.7339	7963.1
	22.7544	1029.99		22.7544	3527.73		22.7544	5932.72		22.7544	8000.1
	22.7748	1029.99		22.7748	3527.73		22.7748	6011.72		22.7748	8082.1
	22.7952	1029.99		22.7952	3527.73		22.7952	6123.72		22.7952	8188.1
	22.8157	1029.99		22.8157	3527.73		22.8157	6209.72		22.8157	8257.1
	22.8361	1029.99		22.8361	3528.73		22.8361	6192.72		22.8361	8222.1
	22.8565	1029.99		22.8565	3529.73		22.8565	6076.72		22.8565	8109.1
	22.8769	1029.99		22.8769	3530.73		22.8769	5959.72		22.8769	8002.1
	22.8974	1029.99		22.8974	3531.73		22.8974	5903.72		22.8974	7959.1
	22.9178	1030.99		22.9178	3531.73		22.9178	5896.72		22.9178	7958.1
	22.9382	1030.99		22.9382	3531.73		22.9382	5896.72		22.9382	7964.1
	22.9587	1030.99		22.9587	3531.73		22.9587	5896.72		22.9587	7963.1
	22.9791	1029.99		22.9791	3531.73		22.9791	5896.72		22.9791	7961.1
	22.9995	1029.99		22.9995	3531.73		22.9995	5896.72		22.9995	7959.1
	23.02	1029.99		23.02	3532.73		23.02	5896.72		23.02	7957.1
	23.0404	1029.99		23.0404	3533.73		23.0404	5896.72		23.0404	7957.1
	23.0608	1029.99		23.0608	3534.73		23.0608	5896.72		23.0608	7957.1
	23.0812	1029.99		23.0812	3535.73		23.0812	5896.72		23.0812	7957.1
	23.1017	1029.99		23.1017	3537.73		23.1017	5896.72		23.1017	7957.1
	23.1221	1032.99		23.1221	3536.73		23.1221	5896.72		23.1221	7957.1
	23.1425	1035.99		23.1425	3534.73		23.1425	5896.72		23.1425	7957.1
	23.163	1037.99		23.163	3532.73		23.163	5896.72		23.163	7957.1
	23.1834	1049.99		23.1834	3539.73		23.1834	5897.72		23.1834	7957.1
	23.2038	1058.99		23.2038	3556.73		23.2038	5896.72		23.2038	7962.1
	23.2243	1080.99		23.2243	3598.73		23.2243	5896.72		23.2243	7972.1
	23.2447	1160.99		23.2447	3683.73		23.2447	5909.72		23.2447	8004.1
	23.2651	1335.99		23.2651	3865.73		23.2651	5986.72		23.2651	8084.1
	23.2855	1539.99		23.2855	4064.73		23.2855	6095.72		23.2855	8181.1
	23.306	1588.99		23.306	4100.73		23.306	6132.72		23.306	8204.1
	23.3264	1420.99		23.3264	3904.73		23.3264	6047.72		23.3264	8117.1
	23.3468	1186.99		23.3468	3672.73		23.3468	5938.72		23.3468	8007.1
	23.3672	1064.99		23.3672	3571.73		23.3672	5896.72		23.3672	7957.1
	23.3877	1038.99		23.3877	3562.73		23.3877	5896.72		23.3877	7957.1
	23.4081	1041.99		23.4081	3558.73		23.4081	5900.72		23.4081	7957.1
	23.4285	1034.99		23.4285	3545.73		23.4285	5898.72		23.4285	7957.1
	23.449	1033.99		23.449	3544.73		23.449	5896.72		23.449	7958.1
	23.4694	1031.99		23.4694	3542.73		23.4694	5896.72		23.4694	7961.1
	23.4898	1031.99		23.4898	3548.73		23.4898	5897.72		23.4898	7962.1
	23.5103	1034.99		23.5103	3553.73		23.5103	5904.72		23.5103	7969.1
	23.5307	1036.99		23.5307	3561.73		23.5307	5917.72		23.5307	7970.1
	23.5511	1043.99		23.5511	3560.73		23.5511	5936.72		23.5511	7975.1
	23.5715	1069.99		23.5715	3576.73		23.5715	5969.72		23.5715	8001.1
	23.592	1124.99		23.592	3617.73		23.592	6016.72		23.592	8044.1
	23.6124	1200.99		23.6124	3683.73		23.6124	6064.72		23.6124	8074.1
	23.6328	1243.99		23.6328	3706.73		23.6328	6070.72		23.6328	8058.1
	23.6533	1214.99		23.6533	3672.73		23.6533	6014.72		23.6533	8010.1
	23.6737	1132.99		23.6737	3596.73		23.6737	5938.72		23.6737	7969.1
	23.6941	1063.99		23.6941	3550.73		23.6941	5897.72		23.6941	7957.1
	23.7146	1032.99		23.7146	3536.73		23.7146	5896.72		23.7146	7957.1
	23.735	1029.99		23.735	3543.73		23.735	5896.72		23.735	7957.1
	23.7554	1029.99		23.7554	3538.73		23.7554	5896.72		23.7554	7957.1
	23.7758	1031.99		23.7758	3534.73		23.7758	5896.72		23.7758	7957.1
	23.7963	1030.99		23.7963	3533.73		23.7963	5896.72		23.7963	7957.1
	23.8167	1031.99		23.8167	3532.73		23.8167	5896.72		23.8167	7957.1
	23.8371	1031.99		23.8371	3533.73		23.8371	5896.72		23.8371	7957.1
	23.8576	1030.99		23.8576	3534.73		23.8576	5896.72		23.8576	7957.1
	23.878	1030.99		23.878	3534.73		23.878	5896.72		23.878	7957.1
	23.8984	1030.99		23.8984	3533.73		23.8984	5896.72		23.8984	7957.1
	23.9188	1030.99		23.9188	3530.73		23.9188	5896.72		23.9188	7957.1
	23.9393	1030.99		23.9393	3528.73		23.9393	5896.72		23.9393	7957.1
	23.9597	1030.99		23.9597	3528.73		23.9597	5896.72		23.9597	7957.1
	23.9801	1031.99		23.9801	3528.73		23.9801	5896.72		23.9801	7957.1
	24.0006	1032.99		24.0006	3528.73		24.0006	5896.72		24.0006	7957.1
	24.021	1032.99		24.021	3529.73		24.021	5896.72		24.021	7957.1
	24.0414	1032.99		24.0414	3530.73		24.0414	5896.72		24.0414	7957.1
	24.0619	1031.99		24.0619	3530.73		24.0619	5896.72		24.0619	7957.1
	24.0823	1030.99		24.0823	3530.73		24.0823	5896.72		24.0823	7957.1
	24.1027	1029.99		24.1027	3531.73		24.1027	5896.72		24.1027	7957.1
	24.1231	1029.99		24.1231	3531.73		24.1231	5896.72		24.1231	7957.1
	24.1436	1029.99		24.1436	3532.73		24.1436	5896.72		24.1436	7957.1
	24.164	1029.99		24.164	3531.73		24.164	5896.72		24.164	7957.1
	24.1844	1029.99		24.1844	3531.73		24.1844	5896.72		24.1844	7957.1
	24.2049	1029.99		24.2049	3532.73		24.2049	5896.72		24.2049	7957.1
	24.2253	1029.99		24.2253	3532.73		24.2253	5896.72		24.2253	7957.1
	24.2457	1029.99		24.2457	3533.73		24.2457	5896.72		24.2457	7957.1
	24.2662	1029.99		24.2662	3532.73		24.2662	5896.72		24.2662	7957.1
	24.2866	1029.99		24.2866	3531.73		24.2866	5896.72		24.2866	7957.1
	24.307	1029.99		24.307	3530.73		24.307	5896.72		24.307	7957.1
	24.3274	1029.99		24.3274	3528.73		24.3274	5896.72		24.3274	7957.1
	24.3479	1029.99		24.3479	3527.73		24.3479	5896.72		24.3479	7957.1
	24.3683	1029.99		24.3683	3527.73		24.3683	5896.72		24.3683	7957.1
	24.3887	1029.99		24.3887	3527.73		24.3887	5896.72		24.3887	7957.1
	24.4092	1029.99		24.4092	3527.73		24.4092	5896.72		24.4092	7957.1
	24.4296	1029.99		24.4296	3527.73		24.4296	5896.72		24.4296	7957.1
	24.45	1029.99		24.45	3527.73		24.45	5896.72		24.45	7957.1
	24.4704	1029.99		24.4704	3527.73		24.4704	5896.72		24.4704	7957.1
	24.4909	1029.99		24.4909	3527.73		24.4909	5896.72		24.4909	7957.1
	24.5113	1029.99		24.5113	3527.73		24.5113	5896.72		24.5113	7957.1
	24.5317	1029.99		24.5317	3527.73		24.5317	5896.72		24.5317	7957.1
	24.5522	1029.99		24.5522	3528.73		24.5522	5896.72		24.5522	7957.1
	24.5726	1029.99		24.5726	3528.73		24.5726	5896.72		24.5726	7957.1
	24.593	1029.99		24.593	3529.73		24.593	5896.72		24.593	7957.1
	24.6135	1029.99		24.6135	3529.73		24.6135	5896.72		24.6135	7957.1
	24.6339	1029.99		24.6339	3529.73		24.6339	5896.72		24.6339	7957.1
	24.6543	1029.99		24.6543	3528.73		24.6543	5896.72		24.6543	7957.1
	24.6747	1029.99		24.6747	3528.73		24.6747	5896.72		24.6747	7957.1
	24.6952	1029.99		24.6952	3527.73		24.6952	5896.72		24.6952	7957.1
	24.7156	1029.99		24.7156	3527.73		24.7156	5896.72		24.7156	7957.1
	24.736	1029.99		24.736	3527.73		24.736	5896.72		24.736	7957.1
	24.7565	1029.99		24.7565	3527.73		24.7565	5896.72		24.7565	7957.1
	24.7769	1029.99		24.7769	3528.73		24.7769	5896.72		24.7769	7957.1
	24.7973	1029.99		24.7973	3527.73		24.7973	5896.72		24.7973	7957.1
	24.8178	1029.99		24.8178	3528.73		24.8178	5899.72		24.8178	7967.1
	24.8382	1029.99		24.8382	3528.73		24.8382	5935.72		24.8382	7997.1
	24.8586	1029.99		24.8586	3528.73		24.8586	6008.72		24.8586	8056.1
	24.879	1029.99		24.879	3528.73		24.879	6078.72		24.879	8106.1
	24.8995	1029.99		24.8995	3529.73		24.8995	6084.72		24.8995	8101.1
	24.9199	1029.99		24.9199	3528.73		24.9199	6021.72		24.9199	8036.1
	24.9403	1029.99		24.9403	3528.73		24.9403	5944.72		24.9403	7978.1
	24.9608	1029.99		24.9608	3527.73		24.9608	5902.72		24.9608	7958.1
	24.9812	1029.99		24.9812	3527.73		24.9812	5896.72		24.9812	7963.1
	25.0016	1029.99		25.0016	3527.73		25.0016	5896.72		25.0016	7961.1
	25.0221	1029.99		25.0221	3527.73		25.0221	5896.72		25.0221	7958.1
	25.0425	1029.99		25.0425	3527.73		25.0425	5896.72		25.0425	7957.1
	25.0629	1029.99		25.0629	3527.73		25.0629	5897.72		25.0629	7957.1
	25.0833	1029.99		25.0833	3527.73		25.0833	5897.72		25.0833	7957.1
	25.1038	1029.99		25.1038	3527.73		25.1038	5897.72		25.1038	7957.1
	25.1242	1029.99		25.1242	3527.73		25.1242	5896.72		25.1242	7957.1
	25.1446	1029.99		25.1446	3527.73		25.1446	5896.72		25.1446	7957.1
	25.1651	1029.99		25.1651	3527.73		25.1651	5896.72		25.1651	7957.1
	25.1855	1029.99		25.1855	3527.73		25.1855	5896.72		25.1855	7957.1
	25.2059	1029.99		25.2059	3527.73		25.2059	5896.72		25.2059	7957.1
	25.2264	1029.99		25.2264	3527.73		25.2264	5896.72		25.2264	7957.1
	25.2468	1029.99		25.2468	3527.73		25.2468	5896.72		25.2468	7957.1
	25.2672	1029.99		25.2672	3527.73		25.2672	5896.72		25.2672	7957.1
	25.2876	1029.99		25.2876	3527.73		25.2876	5896.72		25.2876	7957.1
	25.3081	1029.99		25.3081	3528.73		25.3081	5896.72		25.3081	7957.1
	25.3285	1029.99		25.3285	3528.73		25.3285	5896.72		25.3285	7957.1
	25.3489	1029.99		25.3489	3528.73		25.3489	5896.72		25.3489	7957.1
	25.3694	1029.99		25.3694	3528.73		25.3694	5896.72		25.3694	7957.1
	25.3898	1029.99		25.3898	3528.73		25.3898	5896.72		25.3898	7957.1
	25.4102	1029.99		25.4102	3529.73		25.4102	5896.72		25.4102	7957.1
	25.4306	1029.99		25.4306	3529.73		25.4306	5896.72		25.4306	7957.1
	25.4511	1029.99		25.4511	3528.73		25.4511	5896.72		25.4511	7957.1
	25.4715	1029.99		25.4715	3528.73		25.4715	5896.72		25.4715	7957.1
	25.4919	1029.99		25.4919	3528.73		25.4919	5896.72		25.4919	7957.1
	25.5124	1029.99		25.5124	3527.73		25.5124	5896.72		25.5124	7957.1
	25.5328	1029.99		25.5328	3527.73		25.5328	5896.72		25.5328	7957.1
	25.5532	1029.99		25.5532	3527.73		25.5532	5896.72		25.5532	7957.1
	25.5737	1029.99		25.5737	3527.73		25.5737	5897.72		25.5737	7957.1
	25.5941	1029.99		25.5941	3528.73		25.5941	5897.72		25.5941	7957.1
	25.6145	1029.99		25.6145	3529.73		25.6145	5897.72		25.6145	7957.1
	25.6349	1029.99		25.6349	3530.73		25.6349	5896.72		25.6349	7957.1
	25.6554	1029.99		25.6554	3531.73		25.6554	5897.72		25.6554	7957.1
	25.6758	1029.99		25.6758	3530.73		25.6758	5897.72		25.6758	7957.1
	25.6962	1029.99		25.6962	3529.73		25.6962	5898.72		25.6962	7958.1
	25.7167	1029.99		25.7167	3528.73		25.7167	5900.72		25.7167	7960.1
	25.7371	1029.99		25.7371	3527.73		25.7371	5904.72		25.7371	7958.1
	25.7575	1029.99		25.7575	3527.73		25.7575	5914.72		25.7575	7972.1
	25.778	1029.99		25.778	3527.73		25.778	5930.72		25.778	7979.1
	25.7984	1029.99		25.7984	3527.73		25.7984	5952.72		25.7984	8008.1
	25.8188	1029.99		25.8188	3527.73		25.8188	6022.72		25.8188	8109.1
	25.8392	1029.99		25.8392	3527.73		25.8392	6203.72		25.8392	8311.1
	25.8597	1029.99		25.8597	3527.73		25.8597	6484.72		25.8597	8539.1
	25.8801	1029.99		25.8801	3527.73		25.8801	6656.72		25.8801	8631.1
	25.9005	1029.99		25.9005	3527.73		25.9005	6559.72		25.9005	8490.1
	25.921	1029.99		25.921	3527.73		25.921	6273.72		25.921	8241.1
	25.9414	1029.99		25.9414	3527.73		25.9414	6046.72		25.9414	8056.1
	25.9618	1029.99		25.9618	3527.73		25.9618	5946.72		25.9618	7981.1
	25.9822	1029.99		25.9822	3527.73		25.9822	5917.72		25.9822	7959.1
	26.0027	1029.99		26.0027	3527.73		26.0027	5903.72		26.0027	7957.1
	26.0231	1029.99		26.0231	3527.73		26.0231	5903.72		26.0231	7964.1
	26.0435	1029.99		26.0435	3527.73		26.0435	5900.72		26.0435	7964.1
	26.064	1029.99		26.064	3527.73		26.064	5903.72		26.064	7967.1
	26.0844	1029.99		26.0844	3527.73		26.0844	5903.72		26.0844	7966.1
	26.1048	1029.99		26.1048	3527.73		26.1048	5902.72		26.1048	7963.1
	26.1253	1029.99		26.1253	3528.73		26.1253	5901.72		26.1253	7960.1
	26.1457	1029.99		26.1457	3530.73		26.1457	5899.72		26.1457	7957.1
	26.1661	1029.99		26.1661	3532.73		26.1661	5898.72		26.1661	7957.1
	26.1865	1029.99		26.1865	3533.73		26.1865	5897.72		26.1865	7957.1
	26.207	1029.99		26.207	3532.73		26.207	5896.72		26.207	7957.1
	26.2274	1029.99		26.2274	3530.73		26.2274	5896.72		26.2274	7957.1
	26.2478	1029.99		26.2478	3529.73		26.2478	5896.72		26.2478	7957.1
	26.2683	1029.99		26.2683	3527.73		26.2683	5896.72		26.2683	7957.1
	26.2887	1030.99		26.2887	3527.73		26.2887	5897.72		26.2887	7957.1
	26.3091	1044.99		26.3091	3539.73		26.3091	5899.72		26.3091	7958.1
	26.3295	1080.99		26.3295	3592.73		26.3295	5902.72		26.3295	7959.1
	26.35	1123.99		26.35	3655.73		26.35	5905.72		26.35	7961.1
	26.3704	1151.99		26.3704	3675.73		26.3704	5905.72		26.3704	7963.1
	26.3908	1137.99		26.3908	3622.73		26.3908	5904.72		26.3908	7963.1
	26.4113	1092.99		26.4113	3561.73		26.4113	5901.72		26.4113	7961.1
	26.4317	1050.99		26.4317	3529.73		26.4317	5898.72		26.4317	7959.1
	26.4521	1034.99		26.4521	3530.73		26.4521	5896.72		26.4521	7958.1
	26.4725	1031.99		26.4725	3533.73		26.4725	5896.72		26.4725	7957.1
	26.493	1030.99		26.493	3535.73		26.493	5896.72		26.493	7957.1
	26.5134	1029.99		26.5134	3531.73		26.5134	5896.72		26.5134	7957.1
	26.5338	1029.99		26.5338	3530.73		26.5338	5896.72		26.5338	7957.1
	26.5543	1029.99		26.5543	3528.73		26.5543	5896.72		26.5543	7957.1
	26.5747	1029.99		26.5747	3527.73		26.5747	5896.72		26.5747	7958.1
	26.5951	1029.99		26.5951	3527.73		26.5951	5896.72		26.5951	7958.1
	26.6156	1029.99		26.6156	3527.73		26.6156	5896.72		26.6156	7958.1
	26.636	1029.99		26.636	3527.73		26.636	5896.72		26.636	7958.1
	26.6564	1029.99		26.6564	3527.73		26.6564	5896.72		26.6564	7957.1
	26.6769	1029.99		26.6769	3527.73		26.6769	5896.72		26.6769	7957.1
	26.6973	1029.99		26.6973	3527.73		26.6973	5899.72		26.6973	7957.1
	26.7177	1029.99		26.7177	3527.73		26.7177	5904.72		26.7177	7959.1
	26.7381	1029.99		26.7381	3527.73		26.7381	5910.72		26.7381	7964.1
	26.7586	1029.99		26.7586	3527.73		26.7586	5928.72		26.7586	7973.1
	26.779	1029.99		26.779	3527.73		26.779	5941.72		26.779	7980.1
	26.7994	1029.99		26.7994	3527.73		26.7994	5962.72		26.7994	8004.1
	26.8198	1029.99		26.8198	3527.73		26.8198	6039.72		26.8198	8102.1
	26.8403	1029.99		26.8403	3527.73		26.8403	6206.72		26.8403	8288.1
	26.8607	1029.99		26.8607	3527.73		26.8607	6381.72		26.8607	8433.1
	26.8811	1029.99		26.8811	3527.73		26.8811	6406.72		26.8811	8395.1
	26.9016	1029.99		26.9016	3527.73		26.9016	6248.72		26.9016	8206.1
	26.922	1029.99		26.922	3527.73		26.922	6056.72		26.922	8044.1
	26.9424	1029.99		26.9424	3527.73		26.9424	5948.72		26.9424	7983.1
	26.9629	1029.99		26.9629	3527.73		26.9629	5918.72		26.9629	7978.1
	26.9833	1029.99		26.9833	3527.73		26.9833	5903.72		26.9833	7967.1
	27.0037	1029.99		27.0037	3527.73		27.0037	5902.72		27.0037	7960.1
	27.0241	1029.99		27.0241	3527.73		27.0241	5908.72		27.0241	7958.1
	27.0446	1029.99		27.0446	3527.73		27.0446	5914.72		27.0446	7959.1
	27.065	1034.99		27.065	3530.73		27.065	5917.72		27.065	7961.1
	27.0854	1051.99		27.0854	3543.73		27.0854	5915.72		27.0854	7964.1
	27.1059	1065.99		27.1059	3557.73		27.1059	5909.72		27.1059	7964.1
	27.1263	1058.99		27.1263	3556.73		27.1263	5903.72		27.1263	7963.1
	27.1467	1041.99		27.1467	3544.73		27.1467	5897.72		27.1467	7961.1
	27.1672	1030.99		27.1672	3533.73		27.1672	5896.72		27.1672	7959.1
	27.1876	1029.99		27.1876	3529.73		27.1876	5896.72		27.1876	7957.1
	27.208	1029.99		27.208	3527.73		27.208	5896.72		27.208	7957.1
	27.2284	1029.99		27.2284	3527.73		27.2284	5896.72		27.2284	7957.1
	27.2489	1029.99		27.2489	3528.73		27.2489	5896.72		27.2489	7957.1
	27.2693	1029.99		27.2693	3529.73		27.2693	5896.72		27.2693	7957.1
	27.2897	1029.99		27.2897	3531.73		27.2897	5896.72		27.2897	7957.1
	27.3102	1029.99		27.3102	3532.73		27.3102	5896.72		27.3102	7957.1
	27.3306	1029.99		27.3306	3531.73		27.3306	5896.72		27.3306	7957.1
	27.351	1029.99		27.351	3530.73		27.351	5896.72		27.351	7957.1
	27.3714	1029.99		27.3714	3528.73		27.3714	5896.72		27.3714	7957.1
	27.3919	1029.99		27.3919	3527.73		27.3919	5896.72		27.3919	7957.1
	27.4123	1029.99		27.4123	3527.73		27.4123	5896.72		27.4123	7957.1
	27.4327	1029.99		27.4327	3527.73		27.4327	5896.72		27.4327	7957.1
	27.4532	1029.99		27.4532	3527.73		27.4532	5896.72		27.4532	7957.1
	27.4736	1029.99		27.4736	3527.73		27.4736	5896.72		27.4736	7957.1
	27.494	1029.99		27.494	3527.73		27.494	5896.72		27.494	7957.1
	27.5145	1029.99		27.5145	3527.73		27.5145	5896.72		27.5145	7957.1
	27.5349	1029.99		27.5349	3527.73		27.5349	5896.72		27.5349	7957.1
	27.5553	1029.99		27.5553	3527.73		27.5553	5896.72		27.5553	7957.1
	27.5757	1029.99		27.5757	3527.73		27.5757	5896.72		27.5757	7957.1
	27.5962	1029.99		27.5962	3527.73		27.5962	5896.72		27.5962	7957.1
	27.6166	1029.99		27.6166	3527.73		27.6166	5896.72		27.6166	7957.1
	27.637	1029.99		27.637	3527.73		27.637	5896.72		27.637	7957.1
	27.6575	1029.99		27.6575	3527.73		27.6575	5896.72		27.6575	7957.1
	27.6779	1029.99		27.6779	3527.73		27.6779	5896.72		27.6779	7957.1
	27.6983	1029.99		27.6983	3527.73		27.6983	5896.72		27.6983	7957.1
	27.7188	1029.99		27.7188	3527.73		27.7188	5896.72		27.7188	7957.1
	27.7392	1029.99		27.7392	3527.73		27.7392	5896.72		27.7392	7957.1
	27.7596	1029.99		27.7596	3527.73		27.7596	5896.72		27.7596	7957.1
	27.78	1029.99		27.78	3527.73		27.78	5896.72		27.78	7957.1
	27.8005	1029.99		27.8005	3527.73		27.8005	5896.72		27.8005	7957.1
	27.8209	1029.99		27.8209	3527.73		27.8209	5896.72		27.8209	7957.1
	27.8413	1029.99		27.8413	3527.73		27.8413	5896.72		27.8413	7957.1
	27.8618	1029.99		27.8618	3527.73		27.8618	5896.72		27.8618	7957.1
	27.8822	1029.99		27.8822	3527.73		27.8822	5896.72		27.8822	7957.1
	27.9026	1029.99		27.9026	3527.73		27.9026	5896.72		27.9026	7957.1
	27.923	1029.99		27.923	3527.73		27.923	5896.72		27.923	7957.1
	27.9435	1029.99		27.9435	3527.73		27.9435	5896.72		27.9435	7957.1
	27.9639	1029.99		27.9639	3527.73		27.9639	5896.72		27.9639	7957.1
	27.9843	1029.99		27.9843	3527.73		27.9843	5896.72		27.9843	7957.1
	28.0048	1029.99		28.0048	3527.73		28.0048	5896.72		28.0048	7957.1
	28.0252	1029.99		28.0252	3527.73		28.0252	5896.72		28.0252	7957.1
	28.0456	1029.99		28.0456	3527.73		28.0456	5896.72		28.0456	7957.1
	28.0661	1029.99		28.0661	3527.73		28.0661	5896.72		28.0661	7957.1
	28.0865	1029.99		28.0865	3527.73		28.0865	5896.72		28.0865	7957.1
	28.1069	1029.99		28.1069	3527.73		28.1069	5896.72		28.1069	7957.1
	28.1273	1029.99		28.1273	3527.73		28.1273	5896.72		28.1273	7957.1
	28.1478	1029.99		28.1478	3527.73		28.1478	5896.72		28.1478	7957.1
	28.1682	1029.99		28.1682	3527.73		28.1682	5896.72		28.1682	7957.1
	28.1886	1029.99		28.1886	3527.73		28.1886	5896.72		28.1886	7957.1
	28.2091	1029.99		28.2091	3527.73		28.2091	5896.72		28.2091	7957.1
	28.2295	1029.99		28.2295	3527.73		28.2295	5896.72		28.2295	7957.1
	28.2499	1029.99		28.2499	3527.73		28.2499	5896.72		28.2499	7957.1
	28.2704	1029.99		28.2704	3527.73		28.2704	5896.72		28.2704	7957.1
	28.2908	1029.99		28.2908	3527.73		28.2908	5896.72		28.2908	7957.1
	28.3112	1029.99		28.3112	3527.73		28.3112	5896.72		28.3112	7957.1
	28.3316	1029.99		28.3316	3527.73		28.3316	5896.72		28.3316	7957.1
	28.3521	1029.99		28.3521	3527.73		28.3521	5896.72		28.3521	7957.1
	28.3725	1029.99		28.3725	3527.73		28.3725	5896.72		28.3725	7957.1
	28.3929	1029.99		28.3929	3527.73		28.3929	5896.72		28.3929	7957.1
	28.4134	1029.99		28.4134	3527.73		28.4134	5896.72		28.4134	7957.1
	28.4338	1029.99		28.4338	3527.73		28.4338	5897.72		28.4338	7957.1
	28.4542	1029.99		28.4542	3527.73		28.4542	5898.72		28.4542	7957.1
	28.4747	1029.99		28.4747	3527.73		28.4747	5900.72		28.4747	7957.1
	28.4951	1029.99		28.4951	3527.73		28.4951	5902.72		28.4951	7957.1
	28.5155	1029.99		28.5155	3527.73		28.5155	5904.72		28.5155	7957.1
	28.5359	1029.99		28.5359	3527.73		28.5359	5904.72		28.5359	7957.1
	28.5564	1029.99		28.5564	3527.73		28.5564	5902.72		28.5564	7957.1
	28.5768	1030.99		28.5768	3527.73		28.5768	5899.72		28.5768	7957.1
	28.5972	1030.99		28.5972	3527.73		28.5972	5897.72		28.5972	7957.1
	28.6177	1030.99		28.6177	3527.73		28.6177	5899.72		28.6177	7960.1
	28.6381	1030.99		28.6381	3527.73		28.6381	5907.72		28.6381	7963.1
	28.6585	1030.99		28.6585	3527.73		28.6585	5927.72		28.6585	7981.1
	28.679	1029.99		28.679	3527.73		28.679	5960.72		28.679	8000.1
	28.6994	1029.99		28.6994	3527.73		28.6994	6007.72		28.6994	8037.1
	28.7198	1029.99		28.7198	3527.73		28.7198	6100.72		28.7198	8139.1
	28.7402	1029.99		28.7402	3527.73		28.7402	6287.72		28.7402	8336.1
	28.7607	1029.99		28.7607	3528.73		28.7607	6521.72		28.7607	8555.1
	28.7811	1029.99		28.7811	3528.73		28.7811	6629.72		28.7811	8619.1
	28.8015	1029.99		28.8015	3529.73		28.8015	6494.72		28.8015	8458.1
	28.822	1029.99		28.822	3529.73		28.822	6246.72		28.822	8214.1
	28.8424	1029.99		28.8424	3529.73		28.8424	6057.72		28.8424	8056.1
	28.8628	1029.99		28.8628	3529.73		28.8628	5977.72		28.8628	7994.1
	28.8832	1029.99		28.8832	3528.73		28.8832	5928.72		28.8832	7968.1
	28.9037	1030.99		28.9037	3527.73		28.9037	5903.72		28.9037	7957.1
	28.9241	1030.99		28.9241	3527.73		28.9241	5903.72		28.9241	7957.1
	28.9445	1030.99		28.9445	3527.73		28.9445	5926.72		28.9445	7957.1
	28.965	1029.99		28.965	3527.73		28.965	5938.72		28.965	7961.1
	28.9854	1029.99		28.9854	3527.73		28.9854	5934.72		28.9854	7962.1
	29.0058	1029.99		29.0058	3527.73		29.0058	5915.72		29.0058	7961.1
	29.0263	1029.99		29.0263	3527.73		29.0263	5899.72		29.0263	7960.1
	29.0467	1029.99		29.0467	3527.73		29.0467	5896.72		29.0467	7958.1
	29.0671	1029.99		29.0671	3527.73		29.0671	5898.72		29.0671	7957.1
	29.0875	1029.99		29.0875	3527.73		29.0875	5900.72		29.0875	7957.1
	29.108	1029.99		29.108	3527.73		29.108	5899.72		29.108	7957.1
	29.1284	1029.99		29.1284	3527.73		29.1284	5899.72		29.1284	7957.1
	29.1488	1029.99		29.1488	3527.73		29.1488	5897.72		29.1488	7957.1
	29.1693	1029.99		29.1693	3527.73		29.1693	5896.72		29.1693	7957.1
	29.1897	1029.99		29.1897	3527.73		29.1897	5896.72		29.1897	7957.1
	29.2101	1029.99		29.2101	3527.73		29.2101	5896.72		29.2101	7957.1
	29.2306	1030.99		29.2306	3527.73		29.2306	5897.72		29.2306	7957.1
	29.251	1031.99		29.251	3527.73		29.251	5900.72		29.251	7957.1
	29.2714	1033.99		29.2714	3530.73		29.2714	5903.72		29.2714	7957.1
	29.2918	1036.99		29.2918	3534.73		29.2918	5906.72		29.2918	7957.1
	29.3123	1039.99		29.3123	3539.73		29.3123	5909.72		29.3123	7957.1
	29.3327	1041.99		29.3327	3544.73		29.3327	5910.72		29.3327	7957.1
	29.3531	1043.99		29.3531	3547.73		29.3531	5909.72		29.3531	7957.1
	29.3736	1044.99		29.3736	3549.73		29.3736	5908.72		29.3736	7957.1
	29.394	1044.99		29.394	3551.73		29.394	5907.72		29.394	7957.1
	29.4144	1045.99		29.4144	3552.73		29.4144	5906.72		29.4144	7957.1
	29.4348	1047.99		29.4348	3554.73		29.4348	5907.72		29.4348	7957.1
	29.4553	1048.99		29.4553	3556.73		29.4553	5910.72		29.4553	7957.1
	29.4757	1053.99		29.4757	3558.73		29.4757	5915.72		29.4757	7957.1
	29.4961	1061.99		29.4961	3562.73		29.4961	5921.72		29.4961	7957.1
	29.5166	1064.99		29.5166	3565.73		29.5166	5924.72		29.5166	7957.1
	29.537	1094.99		29.537	3582.73		29.537	5939.72		29.537	7958.1
	29.5574	1114.99		29.5574	3607.73		29.5574	5949.72		29.5574	7965.1
	29.5779	1159.99		29.5779	3650.73		29.5779	5974.72		29.5779	7988.1
	29.5983	1324.99		29.5983	3779.73		29.5983	6047.72		29.5983	8059.1
	29.6187	1746.99		29.6187	4163.73		29.6187	6290.72		29.6187	8264.1
	29.6391	2359.99		29.6391	4755.73		29.6391	6694.72		29.6391	8589.1
	29.6596	2733.99		29.6596	5082.73		29.6596	7001.72		29.6596	8800.1
	29.68	2487.99		29.68	4770.73		29.68	6876.72		29.68	8663.1
	29.7004	1840.99		29.7004	4139.73		29.7004	6450.72		29.7004	8307.1
	29.7209	1329.99		29.7209	3733.73		29.7209	6097.72		29.7209	8044.1
	29.7413	1128.99		29.7413	3628.73		29.7413	5975.72		29.7413	7971.1
	29.7617	1074.99		29.7617	3600.73		29.7617	5942.72		29.7617	7970.1
	29.7822	1060.99		29.7822	3567.73		29.7822	5918.72		29.7822	7967.1
	29.8026	1075.99		29.8026	3554.73		29.8026	5907.72		29.8026	7961.1
	29.823	1099.99		29.823	3565.73		29.823	5913.72		29.823	7959.1
	29.8434	1100.99		29.8434	3581.73		29.8434	5918.72		29.8434	7957.1
	29.8639	1089.99		29.8639	3587.73		29.8639	5924.72		29.8639	7957.1
	29.8843	1068.99		29.8843	3570.73		29.8843	5924.72		29.8843	7957.1
	29.9047	1054.99		29.9047	3545.73		29.9047	5921.72		29.9047	7957.1
	29.9251	1045.99		29.9251	3529.73		29.9251	5916.72		29.9251	7957.1
	29.9456	1038.99		29.9456	3527.73		29.9456	5910.72		29.9456	7957.1
	29.966	1030.99		29.966	3527.73		29.966	5906.72		29.966	7957.1
	29.9864	1029.99		29.9864	3529.73		29.9864	5902.72		29.9864	7957.1
	30.0069	1029.99		30.0069	3528.73		30.0069	5900.72		30.0069	7957.1
	30.0273	1029.99		30.0273	3528.73		30.0273	5897.72		30.0273	7957.1
	30.0477	1029.99		30.0477	3527.73		30.0477	5896.72		30.0477	7957.1
	30.0682	1029.99		30.0682	3527.73		30.0682	5896.72		30.0682	7957.1
	30.0886	1029.99		30.0886	3527.73		30.0886	5896.72		30.0886	7957.1
	30.109	1029.99		30.109	3527.73		30.109	5896.72		30.109	7957.1
	30.1294	1029.99		30.1294	3527.73		30.1294	5896.72		30.1294	7957.1
	30.1499	1029.99		30.1499	3527.73		30.1499	5896.72		30.1499	7957.1
	30.1703	1029.99		30.1703	3527.73		30.1703	5896.72		30.1703	7957.1
	30.1907	1029.99		30.1907	3527.73		30.1907	5896.72		30.1907	7957.1
	30.2112	1029.99		30.2112	3527.73		30.2112	5896.72		30.2112	7957.1
	30.2316	1029.99		30.2316	3527.73		30.2316	5896.72		30.2316	7957.1
	30.252	1029.99		30.252	3527.73		30.252	5897.72		30.252	7957.1
	30.2725	1029.99		30.2725	3527.73		30.2725	5899.72		30.2725	7957.1
	30.2929	1029.99		30.2929	3527.73		30.2929	5900.72		30.2929	7957.1
	30.3133	1029.99		30.3133	3527.73		30.3133	5901.72		30.3133	7957.1
	30.3337	1029.99		30.3337	3527.73		30.3337	5900.72		30.3337	7957.1
	30.3542	1029.99		30.3542	3527.73		30.3542	5898.72		30.3542	7957.1
	30.3746	1029.99		30.3746	3527.73		30.3746	5896.72		30.3746	7957.1
	30.395	1029.99		30.395	3527.73		30.395	5896.72		30.395	7957.1
	30.4155	1029.99		30.4155	3528.73		30.4155	5896.72		30.4155	7957.1
	30.4359	1029.99		30.4359	3528.73		30.4359	5896.72		30.4359	7957.1
	30.4563	1029.99		30.4563	3528.73		30.4563	5897.72		30.4563	7957.1
	30.4767	1029.99		30.4767	3528.73		30.4767	5898.72		30.4767	7957.1
	30.4972	1029.99		30.4972	3527.73		30.4972	5898.72		30.4972	7957.1
	30.5176	1029.99		30.5176	3527.73		30.5176	5898.72		30.5176	7957.1
	30.538	1029.99		30.538	3527.73		30.538	5898.72		30.538	7957.1
	30.5585	1029.99		30.5585	3527.73		30.5585	5898.72		30.5585	7957.1
	30.5789	1029.99		30.5789	3527.73		30.5789	5898.72		30.5789	7957.1
	30.5993	1029.99		30.5993	3527.73		30.5993	5897.72		30.5993	7957.1
	30.6198	1029.99		30.6198	3527.73		30.6198	5897.72		30.6198	7957.1
	30.6402	1029.99		30.6402	3527.73		30.6402	5896.72		30.6402	7957.1
	30.6606	1029.99		30.6606	3527.73		30.6606	5896.72		30.6606	7957.1
	30.681	1029.99		30.681	3527.73		30.681	5896.72		30.681	7957.1
	30.7015	1029.99		30.7015	3527.73		30.7015	5896.72		30.7015	7957.1
	30.7219	1029.99		30.7219	3527.73		30.7219	5896.72		30.7219	7957.1
	30.7423	1029.99		30.7423	3529.73		30.7423	5896.72		30.7423	7957.1
	30.7628	1029.99		30.7628	3532.73		30.7628	5898.72		30.7628	7957.1
	30.7832	1029.99		30.7832	3537.73		30.7832	5899.72		30.7832	7957.1
	30.8036	1036.99		30.8036	3539.73		30.8036	5904.72		30.8036	7959.1
	30.824	1053.99		30.824	3552.73		30.824	5905.72		30.824	7961.1
	30.8445	1096.99		30.8445	3589.73		30.8445	5907.72		30.8445	7963.1
	30.8649	1157.99		30.8649	3645.73		30.8649	5923.72		30.8649	7965.1
	30.8853	1189.99		30.8853	3669.73		30.8853	5939.72		30.8853	7965.1
	30.9058	1150.99		30.9058	3638.73		30.9058	5937.72		30.9058	7964.1
	30.9262	1078.99		30.9262	3580.73		30.9262	5922.72		30.9262	7962.1
	30.9466	1035.99		30.9466	3548.73		30.9466	5907.72		30.9466	7959.1
	30.9671	1029.99		30.9671	3542.73		30.9671	5898.72		30.9671	7958.1
	30.9875	1029.99		30.9875	3538.73		30.9875	5896.72		30.9875	7957.1
	31.0079	1029.99		31.0079	3531.73		31.0079	5896.72		31.0079	7957.1
	31.0283	1029.99		31.0283	3527.73		31.0283	5896.72		31.0283	7957.1
	31.0488	1030.99		31.0488	3527.73		31.0488	5896.72		31.0488	7957.1
	31.0692	1031.99		31.0692	3527.73		31.0692	5898.72		31.0692	7957.1
	31.0896	1031.99		31.0896	3527.73		31.0896	5899.72		31.0896	7957.1
	31.1101	1031.99		31.1101	3528.73		31.1101	5901.72		31.1101	7957.1
	31.1305	1031.99		31.1305	3529.73		31.1305	5902.72		31.1305	7957.1
	31.1509	1031.99		31.1509	3531.73		31.1509	5903.72		31.1509	7957.1
	31.1714	1031.99		31.1714	3531.73		31.1714	5902.72		31.1714	7957.1
	31.1918	1031.99		31.1918	3530.73		31.1918	5900.72		31.1918	7957.1
	31.2122	1030.99		31.2122	3528.73		31.2122	5899.72		31.2122	7957.1
	31.2326	1030.99		31.2326	3527.73		31.2326	5898.72		31.2326	7957.1
	31.2531	1029.99		31.2531	3527.73		31.2531	5899.72		31.2531	7957.1
	31.2735	1029.99		31.2735	3527.73		31.2735	5901.72		31.2735	7957.1
	31.2939	1029.99		31.2939	3527.73		31.2939	5904.72		31.2939	7957.1
	31.3144	1029.99		31.3144	3527.73		31.3144	5907.72		31.3144	7957.1
	31.3348	1029.99		31.3348	3527.73		31.3348	5910.72		31.3348	7957.1
	31.3552	1029.99		31.3552	3527.73		31.3552	5911.72		31.3552	7957.1
	31.3757	1029.99		31.3757	3527.73		31.3757	5910.72		31.3757	7957.1
	31.3961	1029.99		31.3961	3527.73		31.3961	5907.72		31.3961	7957.1
	31.4165	1029.99		31.4165	3528.73		31.4165	5904.72		31.4165	7957.1
	31.4369	1029.99		31.4369	3530.73		31.4369	5907.72		31.4369	7957.1
	31.4574	1029.99		31.4574	3531.73		31.4574	5915.72		31.4574	7957.1
	31.4778	1029.99		31.4778	3532.73		31.4778	5938.72		31.4778	7963.1
	31.4982	1029.99		31.4982	3531.73		31.4982	5985.72		31.4982	8007.1
	31.5187	1029.99		31.5187	3530.73		31.5187	6082.72		31.5187	8120.1
	31.5391	1029.99		31.5391	3528.73		31.5391	6209.72		31.5391	8253.1
	31.5595	1029.99		31.5595	3527.73		31.5595	6279.72		31.5595	8292.1
	31.58	1029.99		31.58	3527.73		31.58	6213.72		31.58	8196.1
	31.6004	1029.99		31.6004	3527.73		31.6004	6072.72		31.6004	8053.1
	31.6208	1029.99		31.6208	3527.73		31.6208	5972.72		31.6208	7969.1
	31.6412	1029.99		31.6412	3527.73		31.6412	5940.72		31.6412	7957.1
	31.6617	1030.99		31.6617	3527.73		31.6617	5931.72		31.6617	7957.1
	31.6821	1031.99		31.6821	3528.73		31.6821	5921.72		31.6821	7957.1
	31.7025	1032.99		31.7025	3528.73		31.7025	5917.72		31.7025	7957.1
	31.723	1032.99		31.723	3528.73		31.723	5913.72		31.723	7957.1
	31.7434	1030.99		31.7434	3528.73		31.7434	5910.72		31.7434	7957.1
	31.7638	1030.99		31.7638	3529.73		31.7638	5907.72		31.7638	7957.1
	31.7843	1029.99		31.7843	3529.73		31.7843	5904.72		31.7843	7957.1
	31.8047	1033.99		31.8047	3532.73		31.8047	5900.72		31.8047	7957.1
	31.8251	1039.99		31.8251	3532.73		31.8251	5903.72		31.8251	7957.1
	31.8455	1048.99		31.8455	3534.73		31.8455	5910.72		31.8455	7957.1
	31.866	1062.99		31.866	3548.73		31.866	5923.72		31.866	7958.1
	31.8864	1081.99		31.8864	3570.73		31.8864	5936.72		31.8864	7958.1
	31.9068	1085.99		31.9068	3578.73		31.9068	5938.72		31.9068	7958.1
	31.9273	1070.99		31.9273	3560.73		31.9273	5925.72		31.9273	7958.1
	31.9477	1048.99		31.9477	3536.73		31.9477	5909.72		31.9477	7957.1
	31.9681	1034.99		31.9681	3527.73		31.9681	5901.72		31.9681	7957.1
	31.9885	1029.99		31.9885	3534.73		31.9885	5899.72		31.9885	7957.1
	32.009	1029.99		32.009	3541.73		32.009	5901.72		32.009	7957.1
	32.0294	1030.99		32.0294	3540.73		32.0294	5906.72		32.0294	7957.1
	32.0498	1033.99		32.0498	3540.73		32.0498	5910.72		32.0498	7957.1
	32.0703	1036.99		32.0703	3537.73		32.0703	5911.72		32.0703	7957.1
	32.0907	1037.99		32.0907	3533.73		32.0907	5911.72		32.0907	7957.1
	32.1111	1038.99		32.1111	3531.73		32.1111	5908.72		32.1111	7957.1
	32.1315	1037.99		32.1315	3534.73		32.1315	5905.72		32.1315	7957.1
	32.152	1037.99		32.152	3542.73		32.152	5904.72		32.152	7957.1
	32.1724	1038.99		32.1724	3553.73		32.1724	5904.72		32.1724	7957.1
	32.1928	1039.99		32.1928	3556.73		32.1928	5907.72		32.1928	7957.1
	32.2133	1041.99		32.2133	3549.73		32.2133	5910.72		32.2133	7957.1
	32.2337	1041.99		32.2337	3536.73		32.2337	5912.72		32.2337	7957.1
	32.2541	1041.99		32.2541	3528.73		32.2541	5915.72		32.2541	7957.1
	32.2746	1041.99		32.2746	3527.73		32.2746	5914.72		32.2746	7957.1
	32.295	1040.99		32.295	3529.73		32.295	5914.72		32.295	7957.1
	32.3154	1040.99		32.3154	3536.73		32.3154	5912.72		32.3154	7957.1
	32.3359	1042.99		32.3359	3544.73		32.3359	5910.72		32.3359	7957.1
	32.3563	1045.99		32.3563	3552.73		32.3563	5908.72		32.3563	7957.1
	32.3767	1053.99		32.3767	3560.73		32.3767	5905.72		32.3767	7957.1
	32.3971	1057.99		32.3971	3564.73		32.3971	5904.72		32.3971	7957.1
	32.4176	1079.99		32.4176	3579.73		32.4176	5908.72		32.4176	7957.1
	32.438	1091.99		32.438	3591.73		32.438	5918.72		32.438	7959.1
	32.4584	1121.99		32.4584	3617.73		32.4584	5938.72		32.4584	7980.1
	32.4789	1208.99		32.4789	3695.73		32.4789	5978.72		32.4789	8033.1
	32.4993	1466.99		32.4993	3937.73		32.4993	6064.72		32.4993	8155.1
	32.5197	1847.99		32.5197	4315.73		32.5197	6216.72		32.5197	8321.1
	32.5401	2105.99		32.5401	4574.73		32.5401	6339.72		32.5401	8414.1
	32.5606	1972.99		32.5606	4435.73		32.5606	6314.72		32.5606	8332.1
	32.581	1571.99		32.581	4035.73		32.581	6150.72		32.581	8152.1
	32.6014	1250.99		32.6014	3723.73		32.6014	6006.72		32.6014	8016.1
	32.6219	1140.99		32.6219	3633.73		32.6219	5960.72		32.6219	7979.1
	32.6423	1133.99		32.6423	3647.73		32.6423	5972.72		32.6423	7988.1
	32.6627	1123.99		32.6627	3649.73		32.6627	5983.72		32.6627	7998.1
	32.6831	1132.99		32.6831	3636.73		32.6831	5992.72		32.6831	8002.1
	32.7036	1146.99		32.7036	3623.73		32.7036	6008.72		32.7036	8017.1
	32.724	1178.99		32.724	3645.73		32.724	6034.72		32.724	8062.1
	32.7444	1283.99		32.7444	3759.73		32.7444	6089.72		32.7444	8144.1
	32.7649	1608.99		32.7649	4118.73		32.7649	6219.72		32.7649	8308.1
	32.7853	2144.99		32.7853	4688.73		32.7853	6457.72		32.7853	8569.1
	32.8057	2529.99		32.8057	5058.73		32.8057	6695.72		32.8057	8797.1
	32.8262	2343.99		32.8262	4827.73		32.8262	6746.72		32.8262	8788.1
	32.8466	1734.99		32.8466	4213.73		32.8466	6550.72		32.8466	8533.1
	32.867	1248.99		32.867	3745.73		32.867	6273.72		32.867	8241.1
	32.8874	1107.99		32.8874	3606.73		32.8874	6082.72		32.8874	8076.1
	32.9079	1114.99		32.9079	3619.73		32.9079	6002.72		32.9079	8018.1
	32.9283	1105.99		32.9283	3632.73		32.9283	5970.72		32.9283	7996.1
	32.9487	1087.99		32.9487	3620.73		32.9487	5939.72		32.9487	7975.1
	32.9692	1080.99		32.9692	3592.73		32.9692	5918.72		32.9692	7962.1
	32.9896	1072.99		32.9896	3573.73		32.9896	5917.72		32.9896	7957.1
	33.01	1069.99		33.01	3555.73		33.01	5933.72		33.01	7957.1
	33.0305	1066.99		33.0305	3549.73		33.0305	5943.72		33.0305	7957.1
	33.0509	1061.99		33.0509	3551.73		33.0509	5946.72		33.0509	7957.1
	33.0713	1053.99		33.0713	3556.73		33.0713	5937.72		33.0713	7957.1
	33.0917	1044.99		33.0917	3558.73		33.0917	5921.72		33.0917	7957.1
	33.1122	1036.99		33.1122	3555.73		33.1122	5903.72		33.1122	7957.1
	33.1326	1031.99		33.1326	3548.73		33.1326	5899.72		33.1326	7957.1
	33.153	1029.99		33.153	3539.73		33.153	5903.72		33.153	7957.1
	33.1735	1029.99		33.1735	3532.73		33.1735	5901.72		33.1735	7957.1
	33.1939	1030.99		33.1939	3528.73		33.1939	5903.72		33.1939	7957.1
	33.2143	1030.99		33.2143	3528.73		33.2143	5903.72		33.2143	7957.1
	33.2347	1031.99		33.2347	3530.73		33.2347	5902.72		33.2347	7957.1
	33.2552	1030.99		33.2552	3531.73		33.2552	5901.72		33.2552	7957.1
	33.2756	1030.99		33.2756	3531.73		33.2756	5901.72		33.2756	7957.1
	33.296	1030.99		33.296	3531.73		33.296	5900.72		33.296	7957.1
	33.3165	1029.99		33.3165	3530.73		33.3165	5899.72		33.3165	7957.1
	33.3369	1029.99		33.3369	3529.73		33.3369	5897.72		33.3369	7957.1
	33.3573	1029.99		33.3573	3529.73		33.3573	5896.72		33.3573	7957.1
	33.3777	1029.99		33.3777	3528.73		33.3777	5896.72		33.3777	7957.1
	33.3982	1029.99		33.3982	3528.73		33.3982	5897.72		33.3982	7957.1
	33.4186	1029.99		33.4186	3528.73		33.4186	5899.72		33.4186	7957.1
	33.439	1030.99		33.439	3528.73		33.439	5901.72		33.439	7957.1
	33.4595	1032.99		33.4595	3530.73		33.4595	5905.72		33.4595	7957.1
	33.4799	1035.99		33.4799	3534.73		33.4799	5907.72		33.4799	7957.1
	33.5003	1037.99		33.5003	3537.73		33.5003	5907.72		33.5003	7957.1
	33.5208	1039.99		33.5208	3540.73		33.5208	5906.72		33.5208	7957.1
	33.5412	1039.99		33.5412	3540.73		33.5412	5905.72		33.5412	7957.1
	33.5616	1037.99		33.5616	3539.73		33.5616	5902.72		33.5616	7957.1
	33.5821	1035.99		33.5821	3535.73		33.5821	5899.72		33.5821	7957.1
	33.6025	1032.99		33.6025	3532.73		33.6025	5898.72		33.6025	7957.1
	33.6229	1030.99		33.6229	3530.73		33.6229	5898.72		33.6229	7957.1
	33.6433	1029.99		33.6433	3530.73		33.6433	5897.72		33.6433	7957.1
	33.6638	1029.99		33.6638	3531.73		33.6638	5897.72		33.6638	7957.1
	33.6842	1029.99		33.6842	3532.73		33.6842	5898.72		33.6842	7957.1
	33.7046	1029.99		33.7046	3533.73		33.7046	5897.72		33.7046	7957.1
	33.7251	1029.99		33.7251	3532.73		33.7251	5896.72		33.7251	7957.1
	33.7455	1029.99		33.7455	3531.73		33.7455	5896.72		33.7455	7957.1
	33.7659	1029.99		33.7659	3529.73		33.7659	5896.72		33.7659	7957.1
	33.7863	1029.99		33.7863	3528.73		33.7863	5896.72		33.7863	7957.1
	33.8068	1029.99		33.8068	3527.73		33.8068	5896.72		33.8068	7957.1
	33.8272	1029.99		33.8272	3527.73		33.8272	5896.72		33.8272	7957.1
	33.8476	1029.99		33.8476	3527.73		33.8476	5896.72		33.8476	7957.1
	33.8681	1029.99		33.8681	3527.73		33.8681	5896.72		33.8681	7957.1
	33.8885	1029.99		33.8885	3527.73		33.8885	5896.72		33.8885	7957.1
	33.9089	1029.99		33.9089	3527.73		33.9089	5896.72		33.9089	7957.1
	33.9293	1029.99		33.9293	3528.73		33.9293	5896.72		33.9293	7957.1
	33.9498	1029.99		33.9498	3528.73		33.9498	5896.72		33.9498	7957.1
	33.9702	1029.99		33.9702	3529.73		33.9702	5896.72		33.9702	7957.1
	33.9906	1029.99		33.9906	3529.73		33.9906	5896.72		33.9906	7957.1
	34.0111	1029.99		34.0111	3529.73		34.0111	5896.72		34.0111	7957.1
	34.0315	1029.99		34.0315	3528.73		34.0315	5896.72		34.0315	7957.1
	34.0519	1029.99		34.0519	3528.73		34.0519	5896.72		34.0519	7957.1
	34.0724	1029.99		34.0724	3527.73		34.0724	5896.72		34.0724	7957.1
	34.0928	1029.99		34.0928	3527.73		34.0928	5896.72		34.0928	7957.1
	34.1132	1029.99		34.1132	3527.73		34.1132	5896.72		34.1132	7957.1
	34.1337	1029.99		34.1337	3527.73		34.1337	5896.72		34.1337	7957.1
	34.1541	1029.99		34.1541	3527.73		34.1541	5896.72		34.1541	7957.1
	34.1745	1029.99		34.1745	3527.73		34.1745	5896.72		34.1745	7957.1
	34.1949	1029.99		34.1949	3527.73		34.1949	5896.72		34.1949	7957.1
	34.2154	1029.99		34.2154	3527.73		34.2154	5897.72		34.2154	7957.1
	34.2358	1029.99		34.2358	3527.73		34.2358	5898.72		34.2358	7957.1
	34.2562	1029.99		34.2562	3527.73		34.2562	5899.72		34.2562	7957.1
	34.2767	1029.99		34.2767	3527.73		34.2767	5899.72		34.2767	7957.1
	34.2971	1029.99		34.2971	3527.73		34.2971	5900.72		34.2971	7957.1
	34.3175	1029.99		34.3175	3527.73		34.3175	5900.72		34.3175	7957.1
	34.3379	1030.99		34.3379	3527.73		34.3379	5899.72		34.3379	7957.1
	34.3584	1030.99		34.3584	3528.73		34.3584	5899.72		34.3584	7957.1
	34.3788	1030.99		34.3788	3530.73		34.3788	5898.72		34.3788	7957.1
	34.3992	1031.99		34.3992	3531.73		34.3992	5898.72		34.3992	7957.1
	34.4197	1030.99		34.4197	3533.73		34.4197	5898.72		34.4197	7957.1
	34.4401	1029.99		34.4401	3533.73		34.4401	5897.72		34.4401	7957.1
	34.4605	1029.99		34.4605	3531.73		34.4605	5897.72		34.4605	7957.1
	34.4809	1029.99		34.4809	3529.73		34.4809	5897.72		34.4809	7957.1
	34.5014	1029.99		34.5014	3527.73		34.5014	5899.72		34.5014	7957.1
	34.5218	1032.99		34.5218	3528.73		34.5218	5902.72		34.5218	7957.1
	34.5422	1037.99		34.5422	3532.73		34.5422	5907.72		34.5422	7957.1
	34.5627	1058.99		34.5627	3552.73		34.5627	5918.72		34.5627	7962.1
	34.5831	1107.99		34.5831	3597.73		34.5831	5928.72		34.5831	7968.1
	34.6035	1157.99		34.6035	3649.73		34.6035	5937.72		34.6035	7971.1
	34.624	1158.99		34.624	3660.73		34.624	5940.72		34.624	7971.1
	34.6444	1111.99		34.6444	3619.73		34.6444	5932.72		34.6444	7966.1
	34.6648	1063.99		34.6648	3571.73		34.6648	5917.72		34.6648	7961.1
	34.6853	1041.99		34.6853	3548.73		34.6853	5906.72		34.6853	7957.1
	34.7057	1033.99		34.7057	3542.73		34.7057	5903.72		34.7057	7957.1
	34.7261	1029.99		34.7261	3539.73		34.7261	5902.72		34.7261	7957.1
	34.7465	1029.99		34.7465	3536.73		34.7465	5900.72		34.7465	7957.1
	34.767	1029.99		34.767	3533.73		34.767	5900.72		34.767	7957.1
	34.7874	1029.99		34.7874	3530.73		34.7874	5899.72		34.7874	7957.1
	34.8078	1029.99		34.8078	3529.73		34.8078	5898.72		34.8078	7957.1
	34.8282	1030.99		34.8282	3527.73		34.8282	5897.72		34.8282	7957.1
	34.8487	1031.99		34.8487	3527.73		34.8487	5896.72		34.8487	7957.1
	34.8691	1031.99		34.8691	3527.73		34.8691	5896.72		34.8691	7957.1
	34.8895	1031.99		34.8895	3528.73		34.8895	5896.72		34.8895	7957.1
	34.91	1031.99		34.91	3528.73		34.91	5896.72		34.91	7957.1
	34.9304	1030.99		34.9304	3528.73		34.9304	5896.72		34.9304	7957.1
	34.9508	1029.99		34.9508	3527.73		34.9508	5897.72		34.9508	7957.1
	34.9713	1029.99		34.9713	3527.73		34.9713	5898.72		34.9713	7957.1
	34.9917	1029.99		34.9917	3528.73		34.9917	5900.72		34.9917	7957.1
	35.0121	1029.99		35.0121	3528.73		35.0121	5900.72		35.0121	7957.1
	35.0326	1029.99		35.0326	3529.73		35.0326	5901.72		35.0326	7957.1
	35.053	1029.99		35.053	3528.73		35.053	5901.72		35.053	7957.1
	35.0734	1029.99		35.0734	3528.73		35.0734	5902.72		35.0734	7957.1
	35.0938	1029.99		35.0938	3528.73		35.0938	5905.72		35.0938	7957.1
	35.1143	1029.99		35.1143	3528.73		35.1143	5907.72		35.1143	7957.1
	35.1347	1029.99		35.1347	3529.73		35.1347	5909.72		35.1347	7957.1
	35.1551	1029.99		35.1551	3531.73		35.1551	5910.72		35.1551	7957.1
	35.1756	1031.99		35.1756	3533.73		35.1756	5908.72		35.1756	7957.1
	35.196	1032.99		35.196	3534.73		35.196	5905.72		35.196	7957.1
	35.2164	1037.99		35.2164	3537.73		35.2164	5902.72		35.2164	7957.1
	35.2368	1040.99		35.2368	3538.73		35.2368	5905.72		35.2368	7957.1
	35.2573	1045.99		35.2573	3540.73		35.2573	5915.72		35.2573	7957.1
	35.2777	1071.99		35.2777	3564.73		35.2777	5933.72		35.2777	7957.1
	35.2981	1130.99		35.2981	3613.73		35.2981	5993.72		35.2981	7980.1
	35.3186	1225.99		35.3186	3684.73		35.3186	6094.72		35.3186	8042.1
	35.339	1293.99		35.339	3721.73		35.339	6167.72		35.339	8093.1
	35.3594	1271.99		35.3594	3687.73		35.3594	6132.72		35.3594	8078.1
	35.3798	1171.99		35.3798	3604.73		35.3798	6030.72		35.3798	8011.1
	35.4003	1086.99		35.4003	3549.73		35.4003	5953.72		35.4003	7959.1
	35.4207	1054.99		35.4207	3537.73		35.4207	5931.72		35.4207	7957.1
	35.4411	1044.99		35.4411	3542.73		35.4411	5927.72		35.4411	7957.1
	35.4616	1034.99		35.4616	3544.73		35.4616	5921.72		35.4616	7957.1
	35.482	1029.99		35.482	3544.73		35.482	5913.72		35.482	7957.1
	35.5024	1029.99		35.5024	3541.73		35.5024	5907.72		35.5024	7957.1
	35.5229	1031.99		35.5229	3539.73		35.5229	5901.72		35.5229	7957.1
	35.5433	1035.99		35.5433	3535.73		35.5433	5900.72		35.5433	7957.1
	35.5637	1037.99		35.5637	3533.73		35.5637	5900.72		35.5637	7957.1
	35.5842	1043.99		35.5842	3531.73		35.5842	5905.72		35.5842	7957.1
	35.6046	1046.99		35.6046	3533.73		35.6046	5908.72		35.6046	7957.1
	35.625	1058.99		35.625	3548.73		35.625	5910.72		35.625	7957.1
	35.6454	1093.99		35.6454	3605.73		35.6454	5924.72		35.6454	7966.1
	35.6659	1159.99		35.6659	3692.73		35.6659	5959.72		35.6659	8000.1
	35.6863	1214.99		35.6863	3748.73		35.6863	5988.72		35.6863	8024.1
	35.7067	1197.99		35.7067	3710.73		35.7067	5974.72		35.7067	8008.1
	35.7272	1122.99		35.7272	3618.73		35.7272	5936.72		35.7272	7971.1
	35.7476	1062.99		35.7476	3551.73		35.7476	5908.72		35.7476	7957.1
	35.768	1051.99		35.768	3539.73		35.768	5903.72		35.768	7957.1
	35.7884	1050.99		35.7884	3541.73		35.7884	5904.72		35.7884	7957.1
	35.8089	1039.99		35.8089	3535.73		35.8089	5907.72		35.8089	7957.1
	35.8293	1029.99		35.8293	3528.73		35.8293	5904.72		35.8293	7957.1
	35.8497	1029.99		35.8497	3529.73		35.8497	5901.72		35.8497	7957.1
	35.8702	1029.99		35.8702	3527.73		35.8702	5899.72		35.8702	7957.1
	35.8906	1030.99		35.8906	3528.73		35.8906	5900.72		35.8906	7957.1
	35.911	1032.99		35.911	3529.73		35.911	5902.72		35.911	7957.1
	35.9314	1033.99		35.9314	3529.73		35.9314	5906.72		35.9314	7957.1
	35.9519	1033.99		35.9519	3529.73		35.9519	5909.72		35.9519	7957.1
	35.9723	1033.99		35.9723	3529.73		35.9723	5911.72		35.9723	7957.1
	35.9927	1031.99		35.9927	3529.73		35.9927	5911.72		35.9927	7957.1
	36.0132	1030.99		36.0132	3529.73		36.0132	5908.72		36.0132	7957.1
	36.0336	1029.99		36.0336	3529.73		36.0336	5906.72		36.0336	7957.1
	36.054	1029.99		36.054	3530.73		36.054	5903.72		36.054	7957.1
	36.0745	1029.99		36.0745	3529.73		36.0745	5901.72		36.0745	7957.1
	36.0949	1029.99		36.0949	3529.73		36.0949	5900.72		36.0949	7957.1
	36.1153	1029.99		36.1153	3528.73		36.1153	5906.72		36.1153	7957.1
	36.1358	1029.99		36.1358	3529.73		36.1358	5914.72		36.1358	7960.1
	36.1562	1031.99		36.1562	3531.73		36.1562	5938.72		36.1562	7974.1
	36.1766	1037.99		36.1766	3534.73		36.1766	5975.72		36.1766	8000.1
	36.197	1057.99		36.197	3550.73		36.197	6019.72		36.197	8029.1
	36.2175	1115.99		36.2175	3600.73		36.2175	6065.72		36.2175	8062.1
	36.2379	1210.99		36.2379	3675.73		36.2379	6119.72		36.2379	8089.1
	36.2583	1289.99		36.2583	3722.73		36.2583	6150.72		36.2583	8102.1
	36.2788	1274.99		36.2788	3699.73		36.2788	6117.72		36.2788	8069.1
	36.2992	1179.99		36.2992	3623.73		36.2992	6027.72		36.2992	8010.1
	36.3196	1090.99		36.3196	3559.73		36.3196	5956.72		36.3196	7969.1
	36.34	1052.99		36.34	3533.73		36.34	5934.72		36.34	7962.1
	36.3605	1039.99		36.3605	3531.73		36.3605	5935.72		36.3605	7961.1
	36.3809	1035.99		36.3809	3530.73		36.3809	5925.72		36.3809	7957.1
	36.4013	1034.99		36.4013	3530.73		36.4013	5916.72		36.4013	7957.1
	36.4218	1035.99		36.4218	3527.73		36.4218	5912.72		36.4218	7957.1
	36.4422	1035.99		36.4422	3527.73		36.4422	5910.72		36.4422	7957.1
	36.4626	1040.99		36.4626	3528.73		36.4626	5910.72		36.4626	7957.1
	36.483	1041.99		36.483	3533.73		36.483	5917.72		36.483	7957.1
	36.5035	1044.99		36.5035	3541.73		36.5035	5922.72		36.5035	7957.1
	36.5239	1069.99		36.5239	3564.73		36.5239	5930.72		36.5239	7962.1
	36.5443	1135.99		36.5443	3623.73		36.5443	5963.72		36.5443	7991.1
	36.5648	1229.99		36.5648	3714.73		36.5648	6020.72		36.5648	8035.1
	36.5852	1285.99		36.5852	3772.73		36.5852	6058.72		36.5852	8060.1
	36.6056	1248.99		36.6056	3740.73		36.6056	6038.72		36.6056	8038.1
	36.6261	1150.99		36.6261	3642.73		36.6261	5979.72		36.6261	7991.1
	36.6465	1069.99		36.6465	3569.73		36.6465	5935.72		36.6465	7959.1
	36.6669	1042.99		36.6669	3551.73		36.6669	5924.72		36.6669	7957.1
	36.6874	1044.99		36.6874	3558.73		36.6874	5925.72		36.6874	7957.1
	36.7078	1046.99		36.7078	3547.73		36.7078	5918.72		36.7078	7957.1
	36.7282	1039.99		36.7282	3534.73		36.7282	5912.72		36.7282	7957.1
	36.7486	1036.99		36.7486	3532.73		36.7486	5912.72		36.7486	7957.1
	36.7691	1031.99		36.7691	3527.73		36.7691	5908.72		36.7691	7957.1
	36.7895	1029.99		36.7895	3527.73		36.7895	5907.72		36.7895	7957.1
	36.8099	1029.99		36.8099	3527.73		36.8099	5905.72		36.8099	7957.1
	36.8304	1029.99		36.8304	3527.73		36.8304	5902.72		36.8304	7957.1
	36.8508	1029.99		36.8508	3528.73		36.8508	5901.72		36.8508	7957.1
	36.8712	1029.99		36.8712	3528.73		36.8712	5900.72		36.8712	7957.1
	36.8916	1029.99		36.8916	3528.73		36.8916	5901.72		36.8916	7957.1
	36.9121	1029.99		36.9121	3528.73		36.9121	5901.72		36.9121	7957.1
	36.9325	1029.99		36.9325	3528.73		36.9325	5901.72		36.9325	7957.1
	36.9529	1029.99		36.9529	3527.73		36.9529	5900.72		36.9529	7957.1
	36.9734	1029.99		36.9734	3527.73		36.9734	5899.72		36.9734	7957.1
	36.9938	1029.99		36.9938	3527.73		36.9938	5898.72		36.9938	7957.1
	37.0142	1029.99		37.0142	3527.73		37.0142	5897.72		37.0142	7957.1
	37.0346	1029.99		37.0346	3527.73		37.0346	5896.72		37.0346	7957.1
	37.0551	1029.99		37.0551	3527.73		37.0551	5897.72		37.0551	7957.1
	37.0755	1029.99		37.0755	3527.73		37.0755	5897.72		37.0755	7957.1
	37.0959	1029.99		37.0959	3527.73		37.0959	5898.72		37.0959	7957.1
	37.1164	1029.99		37.1164	3527.73		37.1164	5899.72		37.1164	7957.1
	37.1368	1029.99		37.1368	3527.73		37.1368	5900.72		37.1368	7957.1
	37.1572	1029.99		37.1572	3527.73		37.1572	5900.72		37.1572	7957.1
	37.1777	1029.99		37.1777	3527.73		37.1777	5899.72		37.1777	7957.1
	37.1981	1029.99		37.1981	3527.73		37.1981	5898.72		37.1981	7957.1
	37.2185	1029.99		37.2185	3527.73		37.2185	5897.72		37.2185	7957.1
	37.239	1029.99		37.239	3527.73		37.239	5896.72		37.239	7957.1
	37.2594	1029.99		37.2594	3527.73		37.2594	5896.72		37.2594	7957.1
	37.2798	1029.99		37.2798	3527.73		37.2798	5896.72		37.2798	7957.1
	37.3002	1029.99		37.3002	3527.73		37.3002	5897.72		37.3002	7957.1
	37.3207	1029.99		37.3207	3527.73		37.3207	5897.72		37.3207	7957.1
	37.3411	1029.99		37.3411	3527.73		37.3411	5897.72		37.3411	7957.1
	37.3615	1029.99		37.3615	3527.73		37.3615	5897.72		37.3615	7957.1
	37.382	1029.99		37.382	3527.73		37.382	5897.72		37.382	7957.1
	37.4024	1029.99		37.4024	3527.73		37.4024	5896.72		37.4024	7957.1
	37.4228	1029.99		37.4228	3527.73		37.4228	5896.72		37.4228	7957.1
	37.4432	1029.99		37.4432	3527.73		37.4432	5896.72		37.4432	7957.1
	37.4637	1029.99		37.4637	3527.73		37.4637	5896.72		37.4637	7957.1
	37.4841	1029.99		37.4841	3528.73		37.4841	5897.72		37.4841	7957.1
	37.5045	1029.99		37.5045	3528.73		37.5045	5897.72		37.5045	7957.1
	37.525	1029.99		37.525	3528.73		37.525	5897.72		37.525	7957.1
	37.5454	1029.99		37.5454	3528.73		37.5454	5897.72		37.5454	7957.1
	37.5658	1029.99		37.5658	3528.73		37.5658	5897.72		37.5658	7957.1
	37.5862	1029.99		37.5862	3527.73		37.5862	5896.72		37.5862	7957.1
	37.6067	1029.99		37.6067	3527.73		37.6067	5896.72		37.6067	7957.1
	37.6271	1029.99		37.6271	3527.73		37.6271	5896.72		37.6271	7957.1
	37.6475	1029.99		37.6475	3527.73		37.6475	5897.72		37.6475	7957.1
	37.668	1029.99		37.668	3527.73		37.668	5897.72		37.668	7957.1
	37.6884	1029.99		37.6884	3527.73		37.6884	5897.72		37.6884	7957.1
	37.7088	1029.99		37.7088	3527.73		37.7088	5897.72		37.7088	7957.1
	37.7293	1029.99		37.7293	3527.73		37.7293	5898.72		37.7293	7957.1
	37.7497	1029.99		37.7497	3527.73		37.7497	5898.72		37.7497	7957.1
	37.7701	1029.99		37.7701	3527.73		37.7701	5898.72		37.7701	7957.1
	37.7906	1029.99		37.7906	3528.73		37.7906	5898.72		37.7906	7957.1
	37.811	1029.99		37.811	3528.73		37.811	5898.72		37.811	7957.1
	37.8314	1029.99		37.8314	3528.73		37.8314	5897.72		37.8314	7957.1
	37.8518	1029.99		37.8518	3528.73		37.8518	5897.72		37.8518	7957.1
	37.8723	1029.99		37.8723	3528.73		37.8723	5897.72		37.8723	7957.1
	37.8927	1029.99		37.8927	3527.73		37.8927	5897.72		37.8927	7957.1
	37.9131	1029.99		37.9131	3527.73		37.9131	5898.72		37.9131	7957.1
	37.9335	1029.99		37.9335	3527.73		37.9335	5898.72		37.9335	7957.1
	37.954	1029.99		37.954	3527.73		37.954	5898.72		37.954	7957.1
	37.9744	1029.99		37.9744	3527.73		37.9744	5898.72		37.9744	7957.1
	37.9948	1029.99		37.9948	3527.73		37.9948	5898.72		37.9948	7957.1
	38.0153	1029.99		38.0153	3527.73		38.0153	5898.72		38.0153	7957.1
	38.0357	1029.99		38.0357	3527.73		38.0357	5898.72		38.0357	7957.1
	38.0561	1029.99		38.0561	3527.73		38.0561	5898.72		38.0561	7957.1
	38.0766	1029.99		38.0766	3527.73		38.0766	5897.72		38.0766	7957.1
	38.097	1029.99		38.097	3527.73		38.097	5897.72		38.097	7957.1
	38.1174	1029.99		38.1174	3527.73		38.1174	5896.72		38.1174	7957.1
	38.1379	1029.99		38.1379	3527.73		38.1379	5896.72		38.1379	7957.1
	38.1583	1029.99		38.1583	3527.73		38.1583	5896.72		38.1583	7957.1
	38.1787	1029.99		38.1787	3527.73		38.1787	5896.72		38.1787	7957.1
	38.1991	1029.99		38.1991	3527.73		38.1991	5896.72		38.1991	7957.1
	38.2196	1029.99		38.2196	3527.73		38.2196	5896.72		38.2196	7957.1
	38.24	1029.99		38.24	3527.73		38.24	5896.72		38.24	7957.1
	38.2604	1029.99		38.2604	3527.73		38.2604	5896.72		38.2604	7957.1
	38.2809	1029.99		38.2809	3527.73		38.2809	5896.72		38.2809	7957.1
	38.3013	1030.99		38.3013	3527.73		38.3013	5897.72		38.3013	7957.1
	38.3217	1030.99		38.3217	3527.73		38.3217	5897.72		38.3217	7957.1
	38.3421	1031.99		38.3421	3527.73		38.3421	5898.72		38.3421	7957.1
	38.3626	1032.99		38.3626	3527.73		38.3626	5898.72		38.3626	7957.1
	38.383	1032.99		38.383	3527.73		38.383	5898.72		38.383	7957.1
	38.4034	1031.99		38.4034	3527.73		38.4034	5899.72		38.4034	7957.1
	38.4239	1030.99		38.4239	3527.73		38.4239	5899.72		38.4239	7957.1
	38.4443	1030.99		38.4443	3527.73		38.4443	5899.72		38.4443	7957.1
	38.4647	1030.99		38.4647	3527.73		38.4647	5899.72		38.4647	7957.1
	38.4851	1030.99		38.4851	3527.73		38.4851	5899.72		38.4851	7957.1
	38.5056	1030.99		38.5056	3527.73		38.5056	5900.72		38.5056	7957.1
	38.526	1030.99		38.526	3527.73		38.526	5901.72		38.526	7957.1
	38.5464	1029.99		38.5464	3527.73		38.5464	5902.72		38.5464	7957.1
	38.5669	1029.99		38.5669	3527.73		38.5669	5903.72		38.5669	7957.1
	38.5873	1030.99		38.5873	3527.73		38.5873	5902.72		38.5873	7957.1
	38.6077	1033.99		38.6077	3528.73		38.6077	5906.72		38.6077	7957.1
	38.6282	1045.99		38.6282	3541.73		38.6282	5909.72		38.6282	7957.1
	38.6486	1076.99		38.6486	3580.73		38.6486	5920.72		38.6486	7970.1
	38.669	1142.99		38.669	3652.73		38.669	5954.72		38.669	8016.1
	38.6895	1224.99		38.6895	3739.73		38.6895	6018.72		38.6895	8082.1
	38.7099	1265.99		38.7099	3767.73		38.7099	6079.72		38.7099	8139.1
	38.7303	1225.99		38.7303	3708.73		38.7303	6100.72		38.7303	8140.1
	38.7507	1133.99		38.7507	3607.73		38.7507	6074.72		38.7507	8096.1
	38.7712	1062.99		38.7712	3544.73		38.7712	6023.72		38.7712	8032.1
	38.7916	1039.99		38.7916	3527.73		38.7916	5967.72		38.7916	7981.1
	38.812	1040.99		38.812	3527.73		38.812	5924.72		38.812	7957.1
	38.8325	1036.99		38.8325	3527.73		38.8325	5901.72		38.8325	7957.1
	38.8529	1030.99		38.8529	3527.73		38.8529	5896.72		38.8529	7957.1
	38.8733	1030.99		38.8733	3528.73		38.8733	5897.72		38.8733	7957.1
	38.8937	1030.99		38.8937	3528.73		38.8937	5899.72		38.8937	7957.1
	38.9142	1031.99		38.9142	3529.73		38.9142	5904.72		38.9142	7957.1
	38.9346	1034.99		38.9346	3529.73		38.9346	5906.72		38.9346	7957.1
	38.955	1036.99		38.955	3528.73		38.955	5906.72		38.955	7957.1
	38.9755	1037.99		38.9755	3528.73		38.9755	5903.72		38.9755	7957.1
	38.9959	1036.99		38.9959	3527.73		38.9959	5900.72		38.9959	7957.1
	39.0163	1036.99		39.0163	3527.73		39.0163	5896.72		39.0163	7957.1
	39.0367	1035.99		39.0367	3527.73		39.0367	5899.72		39.0367	7957.1
	39.0572	1033.99		39.0572	3527.73		39.0572	5913.72		39.0572	7960.1
	39.0776	1031.99		39.0776	3527.73		39.0776	5932.72		39.0776	7963.1
	39.098	1030.99		39.098	3527.73		39.098	5940.72		39.098	7964.1
	39.1185	1030.99		39.1185	3527.73		39.1185	5930.72		39.1185	7962.1
	39.1389	1030.99		39.1389	3527.73		39.1389	5913.72		39.1389	7960.1
	39.1593	1031.99		39.1593	3527.73		39.1593	5902.72		39.1593	7957.1
	39.1798	1032.99		39.1798	3527.73		39.1798	5899.72		39.1798	7957.1
	39.2002	1032.99		39.2002	3527.73		39.2002	5899.72		39.2002	7957.1
	39.2206	1031.99		39.2206	3527.73		39.2206	5899.72		39.2206	7957.1
	39.2411	1030.99		39.2411	3527.73		39.2411	5898.72		39.2411	7957.1
	39.2615	1029.99		39.2615	3527.73		39.2615	5897.72		39.2615	7957.1
	39.2819	1029.99		39.2819	3527.73		39.2819	5897.72		39.2819	7957.1
	39.3023	1029.99		39.3023	3527.73		39.3023	5897.72		39.3023	7957.1
	39.3228	1029.99		39.3228	3527.73		39.3228	5898.72		39.3228	7957.1
	39.3432	1029.99		39.3432	3527.73		39.3432	5899.72		39.3432	7957.1
	39.3636	1029.99		39.3636	3527.73		39.3636	5901.72		39.3636	7957.1
	39.3841	1029.99		39.3841	3527.73		39.3841	5901.72		39.3841	7957.1
	39.4045	1029.99		39.4045	3527.73		39.4045	5899.72		39.4045	7957.1
	39.4249	1029.99		39.4249	3527.73		39.4249	5901.72		39.4249	7957.1
	39.4453	1030.99		39.4453	3527.73		39.4453	5899.72		39.4453	7957.1
	39.4658	1031.99		39.4658	3527.73		39.4658	5911.72		39.4658	7963.1
	39.4862	1031.99		39.4862	3527.73		39.4862	5929.72		39.4862	7981.1
	39.5066	1032.99		39.5066	3527.73		39.5066	5941.72		39.5066	7995.1
	39.5271	1032.99		39.5271	3527.73		39.5271	5932.72		39.5271	7986.1
	39.5475	1031.99		39.5475	3527.73		39.5475	5919.72		39.5475	7966.1
	39.5679	1030.99		39.5679	3527.73		39.5679	5909.72		39.5679	7957.1
	39.5883	1030.99		39.5883	3527.73		39.5883	5907.72		39.5883	7957.1
	39.6088	1029.99		39.6088	3527.73		39.6088	5904.72		39.6088	7957.1
	39.6292	1029.99		39.6292	3527.73		39.6292	5901.72		39.6292	7957.1
	39.6496	1029.99		39.6496	3527.73		39.6496	5898.72		39.6496	7957.1
	39.6701	1029.99		39.6701	3527.73		39.6701	5897.72		39.6701	7957.1
	39.6905	1029.99		39.6905	3527.73		39.6905	5896.72		39.6905	7957.1
	39.7109	1030.99		39.7109	3527.73		39.7109	5896.72		39.7109	7957.1
	39.7314	1030.99		39.7314	3527.73		39.7314	5896.72		39.7314	7957.1
	39.7518	1031.99		39.7518	3527.73		39.7518	5896.72		39.7518	7957.1
	39.7722	1031.99		39.7722	3527.73		39.7722	5896.72		39.7722	7957.1
	39.7926	1031.99		39.7926	3527.73		39.7926	5896.72		39.7926	7957.1
	39.8131	1030.99		39.8131	3527.73		39.8131	5896.72		39.8131	7957.1
	39.8335	1029.99		39.8335	3527.73		39.8335	5896.72		39.8335	7957.1
	39.8539	1029.99		39.8539	3527.73		39.8539	5896.72		39.8539	7957.1
	39.8744	1029.99		39.8744	3527.73		39.8744	5896.72		39.8744	7957.1
	39.8948	1029.99		39.8948	3527.73		39.8948	5896.72		39.8948	7957.1
	39.9152	1030.99		39.9152	3527.73		39.9152	5896.72		39.9152	7957.1
	39.9357	1030.99		39.9357	3527.73		39.9357	5896.72		39.9357	7957.1
	39.9561	1031.99		39.9561	3527.73		39.9561	5896.72		39.9561	7957.1
	39.9765	1029.99		39.9765	3527.73		39.9765	5896.72		39.9765	7957.1
	39.9969	1031.99		39.9969	3527.73		39.9969	5898.72		39.9969	7957.1
	40.0174	1029.99		40.0174	3529.73		40.0174	5901.72		40.0174	7957.1
	40.0378	1035.99		40.0378	3540.73		40.0378	5904.72		40.0378	7958.1
	40.0582	1060.99		40.0582	3558.73		40.0582	5906.72		40.0582	7961.1
	40.0787	1096.99		40.0787	3577.73		40.0787	5906.72		40.0787	7963.1
	40.0991	1106.99		40.0991	3575.73		40.0991	5905.72		40.0991	7963.1
	40.1195	1086.99		40.1195	3559.73		40.1195	5902.72		40.1195	7961.1
	40.1399	1057.99		40.1399	3537.73		40.1399	5899.72		40.1399	7959.1
	40.1604	1040.99		40.1604	3530.73		40.1604	5897.72		40.1604	7957.1
	40.1808	1031.99		40.1808	3532.73		40.1808	5896.72		40.1808	7957.1
	40.2012	1029.99		40.2012	3534.73		40.2012	5896.72		40.2012	7957.1
	40.2217	1029.99		40.2217	3530.73		40.2217	5896.72		40.2217	7957.1
	40.2421	1029.99		40.2421	3530.73		40.2421	5896.72		40.2421	7957.1
	40.2625	1030.99		40.2625	3528.73		40.2625	5896.72		40.2625	7957.1
	40.283	1033.99		40.283	3527.73		40.283	5896.72		40.283	7957.1
	40.3034	1035.99		40.3034	3527.73		40.3034	5896.72		40.3034	7957.1
	40.3238	1037.99		40.3238	3527.73		40.3238	5896.72		40.3238	7957.1
	40.3443	1037.99		40.3443	3527.73		40.3443	5896.72		40.3443	7957.1
	40.3647	1036.99		40.3647	3527.73		40.3647	5896.72		40.3647	7957.1
	40.3851	1034.99		40.3851	3527.73		40.3851	5896.72		40.3851	7957.1
	40.4055	1031.99		40.4055	3527.73		40.4055	5896.72		40.4055	7957.1
	40.426	1030.99		40.426	3527.73		40.426	5896.72		40.426	7957.1
	40.4464	1029.99		40.4464	3527.73		40.4464	5896.72		40.4464	7957.1
	40.4668	1029.99		40.4668	3527.73		40.4668	5896.72		40.4668	7957.1
	40.4873	1029.99		40.4873	3527.73		40.4873	5896.72		40.4873	7957.1
	40.5077	1029.99		40.5077	3527.73		40.5077	5896.72		40.5077	7957.1
	40.5281	1029.99		40.5281	3527.73		40.5281	5896.72		40.5281	7957.1
	40.5485	1029.99		40.5485	3527.73		40.5485	5896.72		40.5485	7957.1
	40.569	1030.99		40.569	3527.73		40.569	5896.72		40.569	7957.1
	40.5894	1030.99		40.5894	3527.73		40.5894	5896.72		40.5894	7957.1
	40.6098	1030.99		40.6098	3527.73		40.6098	5897.72		40.6098	7957.1
	40.6303	1030.99		40.6303	3527.73		40.6303	5898.72		40.6303	7957.1
	40.6507	1030.99		40.6507	3527.73		40.6507	5898.72		40.6507	7957.1
	40.6711	1029.99		40.6711	3527.73		40.6711	5898.72		40.6711	7957.1
	40.6915	1029.99		40.6915	3527.73		40.6915	5897.72		40.6915	7957.1
	40.712	1029.99		40.712	3527.73		40.712	5900.72		40.712	7957.1
	40.7324	1029.99		40.7324	3527.73		40.7324	5902.72		40.7324	7958.1
	40.7528	1029.99		40.7528	3527.73		40.7528	5913.72		40.7528	7971.1
	40.7733	1029.99		40.7733	3527.73		40.7733	5945.72		40.7733	8008.1
	40.7937	1029.99		40.7937	3527.73		40.7937	6006.72		40.7937	8068.1
	40.8141	1029.99		40.8141	3527.73		40.8141	6064.72		40.8141	8119.1
	40.8346	1029.99		40.8346	3527.73		40.8346	6079.72		40.8346	8113.1
	40.855	1029.99		40.855	3527.73		40.855	6032.72		40.855	8052.1
	40.8754	1029.99		40.8754	3527.73		40.8754	5968.72		40.8754	7986.1
	40.8958	1029.99		40.8958	3527.73		40.8958	5921.72		40.8958	7957.1
	40.9163	1029.99		40.9163	3527.73		40.9163	5902.72		40.9163	7957.1
	40.9367	1029.99		40.9367	3527.73		40.9367	5896.72		40.9367	7957.1
	40.9571	1029.99		40.9571	3527.73		40.9571	5896.72		40.9571	7957.1
	40.9776	1029.99		40.9776	3527.73		40.9776	5896.72		40.9776	7957.1
	40.998	1029.99		40.998	3527.73		40.998	5896.72		40.998	7957.1
	41.0184	1029.99		41.0184	3527.73		41.0184	5896.72		41.0184	7957.1
	41.0388	1029.99		41.0388	3527.73		41.0388	5896.72		41.0388	7957.1
	41.0593	1029.99		41.0593	3527.73		41.0593	5896.72		41.0593	7957.1
	41.0797	1029.99		41.0797	3527.73		41.0797	5896.72		41.0797	7957.1
	41.1001	1029.99		41.1001	3527.73		41.1001	5896.72		41.1001	7957.1
	41.1206	1029.99		41.1206	3529.73		41.1206	5896.72		41.1206	7957.1
	41.141	1029.99		41.141	3529.73		41.141	5896.72		41.141	7957.1
	41.1614	1029.99		41.1614	3531.73		41.1614	5898.72		41.1614	7959.1
	41.1819	1035.99		41.1819	3537.73		41.1819	5902.72		41.1819	7962.1
	41.2023	1058.99		41.2023	3554.73		41.2023	5906.72		41.2023	7965.1
	41.2227	1083.99		41.2227	3571.73		41.2227	5910.72		41.2227	7967.1
	41.2431	1089.99		41.2431	3577.73		41.2431	5911.72		41.2431	7967.1
	41.2636	1069.99		41.2636	3558.73		41.2636	5909.72		41.2636	7965.1
	41.284	1047.99		41.284	3538.73		41.284	5905.72		41.284	7962.1
	41.3044	1036.99		41.3044	3527.73		41.3044	5901.72		41.3044	7959.1
	41.3249	1034.99		41.3249	3527.73		41.3249	5898.72		41.3249	7957.1
	41.3453	1034.99		41.3453	3528.73		41.3453	5896.72		41.3453	7957.1
	41.3657	1033.99		41.3657	3528.73		41.3657	5896.72		41.3657	7957.1
	41.3862	1031.99		41.3862	3528.73		41.3862	5896.72		41.3862	7957.1
	41.4066	1030.99		41.4066	3528.73		41.4066	5896.72		41.4066	7957.1
	41.427	1029.99		41.427	3527.73		41.427	5896.72		41.427	7957.1
	41.4474	1030.99		41.4474	3527.73		41.4474	5896.72		41.4474	7957.1
	41.4679	1031.99		41.4679	3527.73		41.4679	5896.72		41.4679	7957.1
	41.4883	1031.99		41.4883	3527.73		41.4883	5896.72		41.4883	7957.1
	41.5087	1032.99		41.5087	3527.73		41.5087	5896.72		41.5087	7957.1
	41.5292	1031.99		41.5292	3527.73		41.5292	5896.72		41.5292	7957.1
	41.5496	1031.99		41.5496	3527.73		41.5496	5896.72		41.5496	7957.1
	41.57	1031.99		41.57	3527.73		41.57	5896.72		41.57	7957.1
	41.5904	1030.99		41.5904	3527.73		41.5904	5897.72		41.5904	7957.1
	41.6109	1029.99		41.6109	3527.73		41.6109	5899.72		41.6109	7957.1
	41.6313	1029.99		41.6313	3527.73		41.6313	5900.72		41.6313	7957.1
	41.6517	1029.99		41.6517	3527.73		41.6517	5901.72		41.6517	7957.1
	41.6722	1029.99		41.6722	3527.73		41.6722	5901.72		41.6722	7957.1
	41.6926	1030.99		41.6926	3527.73		41.6926	5900.72		41.6926	7957.1
	41.713	1031.99		41.713	3528.73		41.713	5899.72		41.713	7957.1
	41.7335	1031.99		41.7335	3529.73		41.7335	5897.72		41.7335	7957.1
	41.7539	1032.99		41.7539	3530.73		41.7539	5896.72		41.7539	7957.1
	41.7743	1032.99		41.7743	3531.73		41.7743	5896.72		41.7743	7957.1
	41.7948	1031.99		41.7948	3532.73		41.7948	5896.72		41.7948	7957.1
	41.8152	1031.99		41.8152	3533.73		41.8152	5897.72		41.8152	7957.1
	41.8356	1031.99		41.8356	3532.73		41.8356	5898.72		41.8356	7957.1
	41.856	1031.99		41.856	3531.73		41.856	5898.72		41.856	7957.1
	41.8765	1030.99		41.8765	3530.73		41.8765	5898.72		41.8765	7957.1
	41.8969	1030.99		41.8969	3529.73		41.8969	5897.72		41.8969	7957.1
	41.9173	1030.99		41.9173	3529.73		41.9173	5896.72		41.9173	7957.1
	41.9378	1030.99		41.9378	3528.73		41.9378	5896.72		41.9378	7957.1
	41.9582	1030.99		41.9582	3528.73		41.9582	5896.72		41.9582	7957.1
	41.9786	1031.99		41.9786	3528.73		41.9786	5896.72		41.9786	7957.1
	41.999	1031.99		41.999	3528.73		41.999	5896.72		41.999	7957.1
	42.0195	1031.99		42.0195	3527.73		42.0195	5896.72		42.0195	7957.1
	42.0399	1030.99		42.0399	3527.73		42.0399	5896.72		42.0399	7957.1
	42.0603	1030.99		42.0603	3527.73		42.0603	5896.72		42.0603	7957.1
	42.0808	1029.99		42.0808	3527.73		42.0808	5896.72		42.0808	7957.1
	42.1012	1029.99		42.1012	3527.73		42.1012	5896.72		42.1012	7957.1
	42.1216	1029.99		42.1216	3528.73		42.1216	5896.72		42.1216	7957.1
	42.142	1029.99		42.142	3528.73		42.142	5896.72		42.142	7957.1
	42.1625	1029.99		42.1625	3528.73		42.1625	5896.72		42.1625	7957.1
	42.1829	1029.99		42.1829	3528.73		42.1829	5896.72		42.1829	7957.1
	42.2033	1029.99		42.2033	3528.73		42.2033	5896.72		42.2033	7957.1
	42.2238	1029.99		42.2238	3527.73		42.2238	5896.72		42.2238	7957.1
	42.2442	1029.99		42.2442	3527.73		42.2442	5896.72		42.2442	7957.1
	42.2646	1029.99		42.2646	3527.73		42.2646	5897.72		42.2646	7957.1
	42.2851	1029.99		42.2851	3527.73		42.2851	5898.72		42.2851	7957.1
	42.3055	1029.99		42.3055	3527.73		42.3055	5901.72		42.3055	7957.1
	42.3259	1029.99		42.3259	3527.73		42.3259	5904.72		42.3259	7957.1
	42.3463	1029.99		42.3463	3527.73		42.3463	5908.72		42.3463	7957.1
	42.3668	1029.99		42.3668	3527.73		42.3668	5910.72		42.3668	7957.1
	42.3872	1029.99		42.3872	3527.73		42.3872	5911.72		42.3872	7958.1
	42.4076	1030.99		42.4076	3527.73		42.4076	5910.72		42.4076	7959.1
	42.4281	1031.99		42.4281	3527.73		42.4281	5907.72		42.4281	7961.1
	42.4485	1032.99		42.4485	3527.73		42.4485	5901.72		42.4485	7966.1
	42.4689	1032.99		42.4689	3527.73		42.4689	5899.72		42.4689	7970.1
	42.4894	1032.99		42.4894	3527.73		42.4894	5907.72		42.4894	7987.1
	42.5098	1031.99		42.5098	3527.73		42.5098	5929.72		42.5098	8003.1
	42.5302	1030.99		42.5302	3527.73		42.5302	5977.72		42.5302	8040.1
	42.5506	1029.99		42.5506	3527.73		42.5506	6069.72		42.5506	8129.1
	42.5711	1029.99		42.5711	3527.73		42.5711	6210.72		42.5711	8279.1
	42.5915	1029.99		42.5915	3527.73		42.5915	6365.72		42.5915	8413.1
	42.6119	1029.99		42.6119	3527.73		42.6119	6453.72		42.6119	8443.1
	42.6324	1029.99		42.6324	3527.73		42.6324	6411.72		42.6324	8364.1
	42.6528	1029.99		42.6528	3527.73		42.6528	6273.72		42.6528	8245.1
	42.6732	1029.99		42.6732	3527.73		42.6732	6121.72		42.6732	8140.1
	42.6936	1029.99		42.6936	3527.73		42.6936	6019.72		42.6936	8059.1
	42.7141	1029.99		42.7141	3527.73		42.7141	5972.72		42.7141	8012.1
	42.7345	1029.99		42.7345	3527.73		42.7345	5954.72		42.7345	8001.1
	42.7549	1029.99		42.7549	3527.73		42.7549	5948.72		42.7549	8003.1
	42.7754	1030.99		42.7754	3527.73		42.7754	5943.72		42.7754	7997.1
	42.7958	1030.99		42.7958	3527.73		42.7958	5944.72		42.7958	8000.1
	42.8162	1030.99		42.8162	3527.73		42.8162	5958.72		42.8162	8012.1
	42.8366	1030.99		42.8366	3527.73		42.8366	5972.72		42.8366	8024.1
	42.8571	1030.99		42.8571	3527.73		42.8571	6000.72		42.8571	8063.1
	42.8775	1029.99		42.8775	3527.73		42.8775	6101.72		42.8775	8153.1
	42.898	1029.99		42.898	3527.73		42.898	6239.72		42.898	8275.1
	42.9184	1029.99		42.9184	3527.73		42.9184	6341.72		42.9184	8348.1
	42.9388	1029.99		42.9388	3527.73		42.9388	6347.72		42.9388	8351.1
	42.9592	1029.99		42.9592	3528.73		42.9592	6325.72		42.9592	8324.1
	42.9797	1029.99		42.9797	3529.73		42.9797	6277.72		42.9797	8284.1
	43.0001	1030.99		43.0001	3530.73		43.0001	6193.72		43.0001	8199.1
	43.0205	1030.99		43.0205	3530.73		43.0205	6078.72		43.0205	8105.1
	43.041	1030.99		43.041	3530.73		43.041	6000.72		43.041	8041.1
	43.0614	1031.99		43.0614	3530.73		43.0614	5954.72		43.0614	8006.1
	43.0818	1031.99		43.0818	3529.73		43.0818	5937.72		43.0818	7981.1
	43.1022	1030.99		43.1022	3528.73		43.1022	5924.72		43.1022	7970.1
	43.1227	1030.99		43.1227	3527.73		43.1227	5914.72		43.1227	7963.1
	43.1431	1029.99		43.1431	3527.73		43.1431	5908.72		43.1431	7960.1
	43.1635	1029.99		43.1635	3527.73		43.1635	5904.72		43.1635	7960.1
	43.184	1029.99		43.184	3527.73		43.184	5900.72		43.184	7958.1
	43.2044	1029.99		43.2044	3527.73		43.2044	5900.72		43.2044	7957.1
	43.2248	1029.99		43.2248	3527.73		43.2248	5900.72		43.2248	7957.1
	43.2452	1029.99		43.2452	3527.73		43.2452	5901.72		43.2452	7957.1
	43.2657	1029.99		43.2657	3527.73		43.2657	5901.72		43.2657	7957.1
	43.2861	1029.99		43.2861	3527.73		43.2861	5900.72		43.2861	7957.1
	43.3065	1029.99		43.3065	3527.73		43.3065	5898.72		43.3065	7957.1
	43.327	1029.99		43.327	3527.73		43.327	5897.72		43.327	7957.1
	43.3474	1029.99		43.3474	3527.73		43.3474	5896.72		43.3474	7957.1
	43.3678	1029.99		43.3678	3527.73		43.3678	5896.72		43.3678	7957.1
	43.3883	1029.99		43.3883	3527.73		43.3883	5896.72		43.3883	7957.1
	43.4087	1029.99		43.4087	3527.73		43.4087	5896.72		43.4087	7957.1
	43.4291	1029.99		43.4291	3527.73		43.4291	5896.72		43.4291	7957.1
	43.4495	1029.99		43.4495	3527.73		43.4495	5896.72		43.4495	7957.1
	43.47	1029.99		43.47	3527.73		43.47	5896.72		43.47	7957.1
	43.4904	1029.99		43.4904	3527.73		43.4904	5896.72		43.4904	7957.1
	43.5108	1029.99		43.5108	3527.73		43.5108	5896.72		43.5108	7957.1
	43.5313	1029.99		43.5313	3527.73		43.5313	5896.72		43.5313	7957.1
	43.5517	1029.99		43.5517	3527.73		43.5517	5896.72		43.5517	7957.1
	43.5721	1029.99		43.5721	3527.73		43.5721	5896.72		43.5721	7957.1
	43.5926	1029.99		43.5926	3527.73		43.5926	5896.72		43.5926	7957.1
	43.613	1029.99		43.613	3527.73		43.613	5896.72		43.613	7957.1
	43.6334	1030.99		43.6334	3527.73		43.6334	5896.72		43.6334	7957.1
	43.6538	1030.99		43.6538	3527.73		43.6538	5896.72		43.6538	7957.1
	43.6743	1031.99		43.6743	3527.73		43.6743	5896.72		43.6743	7957.1
	43.6947	1031.99		43.6947	3527.73		43.6947	5896.72		43.6947	7957.1
	43.7151	1031.99		43.7151	3527.73		43.7151	5896.72		43.7151	7957.1
	43.7356	1031.99		43.7356	3527.73		43.7356	5896.72		43.7356	7957.1
	43.756	1030.99		43.756	3527.73		43.756	5896.72		43.756	7957.1
	43.7764	1030.99		43.7764	3527.73		43.7764	5896.72		43.7764	7957.1
	43.7968	1029.99		43.7968	3527.73		43.7968	5896.72		43.7968	7957.1
	43.8173	1029.99		43.8173	3527.73		43.8173	5896.72		43.8173	7957.1
	43.8377	1029.99		43.8377	3527.73		43.8377	5896.72		43.8377	7957.1
	43.8581	1029.99		43.8581	3528.73		43.8581	5896.72		43.8581	7957.1
	43.8786	1030.99		43.8786	3528.73		43.8786	5898.72		43.8786	7957.1
	43.899	1030.99		43.899	3528.73		43.899	5898.72		43.899	7958.1
	43.9194	1031.99		43.9194	3527.73		43.9194	5904.72		43.9194	7961.1
	43.9398	1031.99		43.9398	3527.73		43.9398	5906.72		43.9398	7967.1
	43.9603	1031.99		43.9603	3527.73		43.9603	5917.72		43.9603	7976.1
	43.9807	1031.99		43.9807	3527.73		43.9807	5947.72		43.9807	7996.1
	44.0011	1030.99		44.0011	3527.73		44.0011	6002.72		44.0011	8036.1
	44.0216	1031.99		44.0216	3528.73		44.0216	6046.72		44.0216	8073.1
	44.042	1034.99		44.042	3530.73		44.042	6050.72		44.042	8076.1
	44.0624	1043.99		44.0624	3536.73		44.0624	6007.72		44.0624	8040.1
	44.0829	1062.99		44.0829	3550.73		44.0829	5963.72		44.0829	7996.1
	44.1033	1075.99		44.1033	3560.73		44.1033	5942.72		44.1033	7967.1
	44.1237	1067.99		44.1237	3553.73		44.1237	5937.72		44.1237	7958.1
	44.1442	1044.99		44.1442	3537.73		44.1442	5923.72		44.1442	7959.1
	44.1646	1030.99		44.1646	3527.73		44.1646	5908.72		44.1646	7960.1
	44.185	1029.99		44.185	3527.73		44.185	5902.72		44.185	7958.1
	44.2054	1029.99		44.2054	3528.73		44.2054	5896.72		44.2054	7959.1
	44.2259	1030.99		44.2259	3527.73		44.2259	5896.72		44.2259	7958.1
	44.2463	1030.99		44.2463	3528.73		44.2463	5896.72		44.2463	7957.1
	44.2667	1030.99		44.2667	3528.73		44.2667	5896.72		44.2667	7957.1
	44.2872	1030.99		44.2872	3528.73		44.2872	5896.72		44.2872	7957.1
	44.3076	1029.99		44.3076	3528.73		44.3076	5896.72		44.3076	7957.1
	44.328	1029.99		44.328	3527.73		44.328	5896.72		44.328	7957.1
	44.3484	1029.99		44.3484	3527.73		44.3484	5896.72		44.3484	7957.1
	44.3689	1029.99		44.3689	3527.73		44.3689	5896.72		44.3689	7957.1
	44.3893	1029.99		44.3893	3527.73		44.3893	5896.72		44.3893	7957.1
	44.4097	1029.99		44.4097	3527.73		44.4097	5896.72		44.4097	7957.1
	44.4302	1029.99		44.4302	3527.73		44.4302	5896.72		44.4302	7957.1
	44.4506	1029.99		44.4506	3527.73		44.4506	5896.72		44.4506	7957.1
	44.471	1029.99		44.471	3527.73		44.471	5896.72		44.471	7957.1
	44.4915	1029.99		44.4915	3527.73		44.4915	5896.72		44.4915	7957.1
	44.5119	1029.99		44.5119	3527.73		44.5119	5896.72		44.5119	7957.1
	44.5323	1029.99		44.5323	3527.73		44.5323	5896.72		44.5323	7957.1
	44.5527	1029.99		44.5527	3527.73		44.5527	5896.72		44.5527	7957.1
	44.5732	1029.99		44.5732	3527.73		44.5732	5896.72		44.5732	7957.1
	44.5936	1029.99		44.5936	3527.73		44.5936	5896.72		44.5936	7957.1
	44.614	1029.99		44.614	3530.73		44.614	5896.72		44.614	7957.1
	44.6345	1029.99		44.6345	3532.73		44.6345	5897.72		44.6345	7957.1
	44.6549	1039.99		44.6549	3540.73		44.6549	5900.72		44.6549	7960.1
	44.6753	1072.99		44.6753	3558.73		44.6753	5903.72		44.6753	7963.1
	44.6957	1116.99		44.6957	3591.73		44.6957	5906.72		44.6957	7966.1
	44.7162	1137.99		44.7162	3614.73		44.7162	5909.72		44.7162	7968.1
	44.7366	1117.99		44.7366	3608.73		44.7366	5909.72		44.7366	7968.1
	44.757	1075.99		44.757	3570.73		44.757	5906.72		44.757	7966.1
	44.7775	1043.99		44.7775	3538.73		44.7775	5903.72		44.7775	7963.1
[truncated: 1,235 more rows]

## Sheet: Figure 2k
Figure 2k
	C2S			C-C2S			CB-C2S			T-PAC
	Wavenumber (nm)	Intensity		Wavenumber (nm)	Intensity		Wavenumber (nm)	Intensity		Wavenumber (nm)	Intensity
	525.025	115.854		525.025	185.447		525.025	272.866		525.025	347.236
	525.507	115.755		525.507	185.343		525.507	272.786		525.507	347.158
	525.989	115.693		525.989	185.28		525.989	272.729		525.989	347.112
	526.471	115.708		526.471	185.296		526.471	272.743		526.471	347.14
	526.954	115.749		526.954	185.337		526.954	272.79		526.954	347.202
	527.436	115.831		527.436	185.42		527.436	272.878		527.436	347.29
	527.918	116.002		527.918	185.591		527.918	273.06		527.918	347.468
	528.4	116.224		528.4	185.817		528.4	273.287		528.4	347.688
	528.882	116.467		528.882	186.065		528.882	273.526		528.882	347.913
	529.364	116.693		529.364	186.297		529.364	273.74		529.364	348.112
	529.846	116.893		529.846	186.497		529.846	273.923		529.846	348.283
	530.328	117.073		530.328	186.672		530.328	274.092		530.328	348.444
	530.811	117.228		530.811	186.818		530.811	274.246		530.811	348.595
	531.293	117.354		531.293	186.933		531.293	274.384		531.293	348.731
	531.775	117.462		531.775	187.033		531.775	274.513		531.775	348.857
	532.257	117.568		532.257	187.138		532.257	274.642		532.257	348.976
	532.739	117.678		532.739	187.254		532.739	274.767		532.739	349.085
	533.221	117.795		533.221	187.382		533.221	274.886		533.221	349.182
	533.703	117.94		533.703	187.54		533.703	275.018		533.703	349.291
	534.185	118.131		534.185	187.739		534.185	275.177		534.185	349.431
	534.667	118.364		534.667	187.975		534.667	275.363		534.667	349.608
	535.149	118.619		535.149	188.229		535.149	275.558		535.149	349.806
	535.632	118.877		535.632	188.48		535.632	275.745		535.632	350.01
	536.114	119.116		536.114	188.71		536.114	275.905		536.114	350.196
	536.596	119.315		536.596	188.898		536.596	276.02		536.596	350.341
	537.078	119.47		537.078	189.04		537.078	276.09		537.078	350.439
	537.56	119.606		537.56	189.157		537.56	276.139		537.56	350.509
	538.042	119.757		538.042	189.284		538.042	276.203		538.042	350.583
	538.524	119.939		538.524	189.438		538.524	276.296		538.524	350.676
	539.006	120.154		539.006	189.624		539.006	276.422		539.006	350.804
	539.489	120.414		539.489	189.85		539.489	276.588		539.489	350.96
	539.971	120.665		539.971	190.07		539.971	276.739		539.971	351.092
	540.453	120.907		540.453	190.283		540.453	276.879		540.453	351.215
	540.935	121.117		540.935	190.465		540.935	276.992		540.935	351.314
	541.417	121.264		541.417	190.585		541.417	277.043		541.417	351.346
	541.899	121.406		541.899	190.697		541.899	277.102		541.899	351.397
	542.381	121.517		542.381	190.781		542.381	277.139		542.381	351.439
	542.863	121.613		542.863	190.851		542.863	277.166		542.863	351.475
	543.346	121.703		543.346	190.919		543.346	277.187		543.346	351.507
	543.828	121.712		543.828	190.906		543.828	277.135		543.828	351.473
	544.31	121.764		544.31	190.946		544.31	277.124		544.31	351.468
	544.792	121.78		544.792	190.955		544.792	277.085		544.792	351.43
	545.274	121.782		545.274	190.956		545.274	277.042		545.274	351.379
	545.756	121.67		545.756	190.842		545.756	276.91		545.756	351.245
	546.238	121.548		546.238	190.724		546.238	276.78		546.238	351.118
	546.72	121.41		546.72	190.587		546.72	276.639		546.72	350.981
	547.202	121.268		547.202	190.445		547.202	276.497		547.202	350.848
	547.685	121.138		547.685	190.314		547.685	276.365		547.685	350.731
	548.167	121.03		548.167	190.202		548.167	276.253		548.167	350.636
	548.649	120.954		548.649	190.118		548.649	276.173		548.649	350.577
	549.131	120.904		549.131	190.058		549.131	276.119		549.131	350.537
	549.613	120.889		549.613	190.028		549.613	276.102		549.613	350.53
	550.095	120.895		550.095	190.016		550.095	276.107		550.095	350.543
	550.577	120.906		550.577	190.009		550.577	276.117		550.577	350.563
	551.059	120.914		551.059	189.998		551.059	276.119		551.059	350.579
	551.542	120.91		551.542	189.977		551.542	276.105		551.542	350.587
	552.024	120.934		552.024	189.988		552.024	276.114		552.024	350.616
	552.506	121.003		552.506	190.048		552.506	276.163		552.506	350.683
	552.988	121.018		552.988	190.05		552.988	276.171		552.988	350.712
	553.47	121.062		553.47	190.084		553.47	276.214		553.47	350.778
	553.952	121.155		553.952	190.167		553.952	276.308		553.952	350.884
	554.434	121.301		554.434	190.304		554.434	276.452		554.434	351.036
	554.916	121.496		554.916	190.491		554.916	276.638		554.916	351.229
	555.398	121.726		555.398	190.715		555.398	276.851		555.398	351.453
	555.881	121.97		555.881	190.954		555.881	277.071		555.881	351.687
	556.363	122.199		556.363	191.182		556.363	277.277		556.363	351.913
	556.845	122.401		556.845	191.384		556.845	277.46		556.845	352.114
	557.327	122.573		557.327	191.559		557.327	277.622		557.327	352.285
	557.809	122.722		557.809	191.712		557.809	277.772		557.809	352.428
	558.291	122.863		558.291	191.859		558.291	277.919		558.291	352.554
	558.773	123.017		558.773	192.02		558.773	278.086		558.773	352.695
	559.255	123.136		559.255	192.137		559.255	278.226		559.255	352.8
	559.737	123.346		559.737	192.347		559.737	278.442		559.737	352.967
	560.22	123.59		560.22	192.585		560.22	278.689		560.22	353.171
	560.702	123.857		560.702	192.842		560.702	278.96		560.702	353.412
	561.184	124.158		561.184	193.134		561.184	279.265		561.184	353.701
	561.666	124.46		561.666	193.431		561.666	279.567		561.666	353.991
	562.148	124.734		562.148	193.7		562.148	279.855		562.148	354.292
	562.63	124.998		562.63	193.967		562.63	280.136		562.63	354.601
	563.112	125.26		563.112	194.24		563.112	280.415		563.112	354.91
	563.594	125.527		563.594	194.519		563.594	280.696		563.594	355.216
	564.077	125.802		564.077	194.804		564.077	280.984		564.077	355.521
	564.559	126.097		564.559	195.103		564.559	281.288		564.559	355.832
	565.041	126.425		565.041	195.424		565.041	281.619		565.041	356.16
	565.523	126.794		565.523	195.78		565.523	281.987		565.523	356.519
	566.005	127.211		566.005	196.179		566.005	282.397		566.005	356.915
	566.487	127.675		566.487	196.627		566.487	282.846		566.487	357.353
	566.969	128.173		566.969	197.114		566.969	283.325		566.969	357.824
	567.451	128.683		567.451	197.622		567.451	283.816		567.451	358.314
	567.933	129.181		567.933	198.123		567.933	284.295		567.933	358.799
	568.416	129.539		568.416	198.48		568.416	284.654		568.416	359.18
	568.898	129.976		568.898	198.919		568.898	285.086		568.898	359.624
	569.38	130.378		569.38	199.318		569.38	285.492		569.38	360.047
	569.862	130.777		569.862	199.702		569.862	285.897		569.862	360.454
	570.344	131.186		570.344	200.087		570.344	286.313		570.344	360.862
	570.826	131.608		570.826	200.478		570.826	286.742		570.826	361.279
	571.308	132.041		571.308	200.877		571.308	287.18		571.308	361.698
	571.79	132.468		571.79	201.269		571.79	287.611		571.79	362.106
	572.273	132.877		572.273	201.645		572.273	288.022		572.273	362.494
	572.755	133.262		572.755	201.999		572.755	288.406		572.755	362.868
	573.237	133.647		573.237	202.353		573.237	288.781		573.237	363.234
	573.719	134.049		573.719	202.725		573.719	289.163		573.719	363.617
	574.201	134.491		574.201	203.137		574.201	289.573		574.201	364.039
	574.683	134.984		574.683	203.601		574.683	290.025		574.683	364.509
	575.165	135.519		575.165	204.109		575.165	290.513		575.165	365.019
	575.647	136.076		575.647	204.639		575.647	291.022		575.647	365.548
	576.13	136.628		576.13	205.166		576.13	291.531		576.13	366.069
	576.612	137.161		576.612	205.675		576.612	292.024		576.612	366.565
	577.094	137.67		577.094	206.16		577.094	292.495		577.094	367.029
	577.576	138.165		577.576	206.631		577.576	292.948		577.576	367.47
	578.058	138.661		578.058	207.101		578.058	293.395		578.058	367.9
	578.54	139.164		578.54	207.576		578.54	293.844		578.54	368.33
	579.022	139.67		579.022	208.053		579.022	294.291		579.022	368.758
	579.504	140.165		579.504	208.515		579.504	294.728		579.504	369.175
	579.986	140.633		579.986	208.952		579.986	295.143		579.986	369.57
	580.468	141.071		580.468	209.361		580.468	295.534		580.468	369.939
	580.951	141.488		580.951	209.753		580.951	295.903		580.951	370.29
	581.433	141.901		581.433	210.147		581.433	296.261		581.433	370.634
	581.915	142.327		581.915	210.559		581.915	296.62		581.915	370.986
	582.397	142.777		582.397	210.999		582.397	296.984		582.397	371.353
	582.879	143.247		582.879	211.461		582.879	297.353		582.879	371.734
	583.361	143.725		583.361	211.927		583.361	297.716		583.361	372.116
	583.843	144.194		583.843	212.38		583.843	298.064		583.843	372.485
	584.325	144.647		584.325	212.809		584.325	298.392		584.325	372.833
	584.808	145.088		584.808	213.216		584.808	298.703		584.808	373.159
	585.29	145.528		585.29	213.615		585.29	299.006		585.29	373.469
	585.772	145.981		585.772	214.023		585.772	299.309		585.772	373.773
	586.254	146.453		586.254	214.449		586.254	299.614		586.254	374.077
	586.736	146.938		586.736	214.889		586.736	299.915		586.736	374.377
	587.218	147.272		587.218	215.193		587.218	300.073		587.218	374.542
	587.7	147.591		587.7	215.486		587.7	300.205		587.7	374.687
	588.182	147.891		588.182	215.763		588.182	300.307		588.182	374.809
	588.664	148.169		588.664	216.019		588.664	300.373		588.664	374.899
	589.147	148.426		589.147	216.251		589.147	300.398		589.147	374.951
	589.629	148.664		589.629	216.461		589.629	300.379		589.629	374.961
	590.111	148.89		590.111	216.654		590.111	300.321		590.111	374.931
	590.593	149.111		590.593	216.839		590.593	300.226		590.593	374.863
	591.075	149.332		591.075	217.023		591.075	300.097		591.075	374.761
	591.557	149.551		591.557	217.21		591.557	299.935		591.557	374.624
	592.039	149.763		592.039	217.396		592.039	299.733		592.039	374.446
	592.521	149.958		592.521	217.577		592.521	299.484		592.521	374.22
	593.004	150.131		593.004	217.747		593.004	299.179		593.004	373.937
	593.486	150.281		593.486	217.901		593.486	298.814		593.486	373.595
	593.968	150.412		593.968	218.04		593.968	298.387		593.968	373.191
	594.45	150.531		594.45	218.166		594.45	297.897		594.45	372.725
	594.932	150.644		594.932	218.284		594.932	297.341		594.932	372.196
	595.414	150.757		595.414	218.394		595.414	296.714		595.414	371.597
	595.896	150.868		595.896	218.496		595.896	296.004		595.896	370.919
	596.378	150.975		596.378	218.589		596.378	295.2		596.378	370.149
	596.861	151.076		596.861	218.672		596.861	294.292		596.861	369.278
	597.343	151.169		597.343	218.744		597.343	293.269		597.343	368.298
	597.825	151.258		597.825	218.808		597.825	292.127		597.825	367.204
	598.307	151.345		598.307	218.868		598.307	290.865		598.307	365.996
	598.789	151.432		598.789	218.928		598.789	289.484		598.789	364.675
	599.271	151.521		599.271	218.99		599.271	287.985		599.271	363.247
	599.753	151.608		599.753	219.054		599.753	286.375		599.753	361.718
	600.235	151.689		600.235	219.118		600.235	284.667		600.235	360.1
	600.717	151.759		600.717	219.181		600.717	282.878		600.717	358.412
	601.199	151.817		601.199	219.239		601.199	281.035		601.199	356.679
	601.682	151.864		601.682	219.292		601.682	279.171		601.682	354.931
	602.164	151.904		602.164	219.34		602.164	277.32		602.164	353.203
	602.646	151.942		602.646	219.383		602.646	275.52		602.646	351.527
	603.128	151.979		603.128	219.42		603.128	273.802		603.128	349.936
	603.61	152.016		603.61	219.451		603.61	272.196		603.61	348.453
	604.092	152.052		604.092	219.475		604.092	270.728		604.092	347.101
	604.574	152.086		604.574	219.493		604.574	269.418		604.574	345.896
	605.057	152.118		605.057	219.508		605.057	268.286		605.057	344.853
	605.539	152.148		605.539	219.524		605.539	267.346		605.539	343.983
	606.021	152.179		606.021	219.544		606.021	266.61		606.021	343.297
	606.503	152.214		606.503	219.572		606.503	266.08		606.503	342.797
	606.985	152.253		606.985	219.607		606.985	265.747		606.985	342.477
	607.467	152.296		607.467	219.646		607.467	265.596		607.467	342.325
	607.949	152.339		607.949	219.685		607.949	265.604		607.949	342.324
	608.431	152.38		608.431	219.719		608.431	265.753		608.431	342.457
	608.913	152.418		608.913	219.744		608.913	266.026		608.913	342.711
	609.395	152.452		609.395	219.761		609.395	266.419		609.395	343.08
	609.878	152.482		609.878	219.769		609.878	266.931		609.878	343.564
	610.36	152.51		610.36	219.774		610.36	267.565		610.36	344.165
	610.842	152.536		610.842	219.778		610.842	268.321		610.842	344.883
	611.324	152.56		611.324	219.785		611.324	269.194		611.324	345.713
	611.806	152.581		611.806	219.796		611.806	270.176		611.806	346.647
	612.288	152.599		612.288	219.811		612.288	271.257		612.288	347.678
	612.77	152.615		612.77	219.831		612.77	272.431		612.77	348.8
	613.252	152.631		613.252	219.855		613.252	273.695		613.252	350.007
	613.735	152.648		613.735	219.882		613.735	275.049		613.735	351.298
	614.217	152.668		614.217	219.911		614.217	276.488		614.217	352.667
	614.699	152.689		614.699	219.939		614.699	278.003		614.699	354.104
	615.181	152.709		615.181	219.966		615.181	279.577		615.181	355.593
	615.663	152.727		615.663	219.987		615.663	281.184		615.663	357.11
	616.145	152.741		616.145	220.004		616.145	282.798		616.145	358.633
	616.627	152.75		616.627	220.015		616.627	284.389		616.627	360.136
	617.109	152.757		617.109	220.02		617.109	285.933		617.109	361.597
	617.591	152.764		617.591	220.021		617.591	287.409		617.591	362.998
	618.074	152.773		618.074	220.019		618.074	288.804		618.074	364.326
	618.556	152.782		618.556	220.012		618.556	290.107		618.556	365.569
	619.038	152.791		619.038	220.003		619.038	291.312		619.038	366.719
	619.52	152.796		619.52	219.991		619.52	292.416		619.52	367.773
	620.002	152.795		620.002	219.978		620.002	293.421		620.002	368.729
	620.484	152.791		620.484	219.968		620.484	294.331		620.484	369.592
	620.966	152.786		620.966	219.963		620.966	295.152		620.966	370.366
	621.448	152.783		621.448	219.965		621.448	295.89		621.448	371.058
	621.931	152.786		621.931	219.975		621.931	296.549		621.931	371.672
	622.413	152.795		622.413	219.991		622.413	297.129		622.413	372.211
	622.895	152.81		622.895	220.007		622.895	297.628		622.895	372.671
	623.377	152.826		623.377	220.018		623.377	298.041		623.377	373.051
	623.859	152.84		623.859	220.022		623.859	298.366		623.859	373.347
	624.341	152.849		624.341	220.017		624.341	298.601		624.341	373.56
	624.823	152.851		624.823	220.005		624.823	298.749		624.823	373.693
	625.305	152.849		625.305	219.989		625.305	298.815		625.305	373.748
	625.788	152.843		625.788	219.972		625.788	298.799		625.788	373.728
	626.27	152.836		626.27	219.957		626.27	298.702		626.27	373.633
	626.752	152.83		626.752	219.944		626.752	298.52		626.752	373.457
	627.234	152.824		627.234	219.932		627.234	298.249		627.234	373.195
	627.716	152.818		627.716	219.919		627.716	297.886		627.716	372.842
	628.198	152.811		628.198	219.905		628.198	297.432		628.198	372.396
	628.68	152.802		628.68	219.894		628.68	296.894		628.68	371.865
	629.162	152.791		629.162	219.887		629.162	296.285		629.162	371.26
	629.644	152.778		629.644	219.889		629.644	295.616		629.644	370.595
	630.126	152.762		630.126	219.9		630.126	294.9		630.126	369.886
	630.609	152.742		630.609	219.917		630.609	294.145		630.609	369.145
	631.091	152.72		631.091	219.935		631.091	293.358		631.091	368.384
	631.573	152.694		631.573	219.947		631.573	292.548		631.573	367.613
	632.055	152.668		632.055	219.947		632.055	291.726		632.055	366.844
	632.537	152.643		632.537	219.933		632.537	290.908		632.537	366.089
	633.019	152.623		633.019	219.904		633.019	290.113		633.019	365.362
	633.501	152.608		633.501	219.862		633.501	289.358		633.501	364.674
	633.984	152.598		633.984	219.814		633.984	288.658		633.984	364.034
	634.466	152.59		634.466	219.763		634.466	288.019		634.466	363.444
	634.948	152.581		634.948	219.713		634.948	287.445		634.948	362.908
	635.43	152.567		635.43	219.664		635.43	286.938		635.43	362.427
	635.912	152.548		635.912	219.617		635.912	286.502		635.912	362.01
	636.394	152.524		636.394	219.573		636.394	286.148		636.394	361.667
	636.876	152.498		636.876	219.532		636.876	285.882		636.876	361.407
	637.358	152.474		637.358	219.497		637.358	285.711		637.358	361.236
	637.84	152.454		637.84	219.468		637.84	285.631		637.84	361.153
	638.322	152.438		638.322	219.447		638.322	285.634		638.322	361.147
	638.805	152.426		638.805	219.432		638.805	285.708		638.805	361.208
	639.287	152.415		639.287	219.423		639.287	285.843		639.287	361.326
	639.769	152.403		639.769	219.418		639.769	286.035		639.769	361.497
	640.251	152.389		640.251	219.414		640.251	286.285		640.251	361.724
	640.733	152.374		640.733	219.41		640.733	286.597		640.733	362.01
	641.215	152.357		641.215	219.404		641.215	286.974		641.215	362.359
	641.697	152.341		641.697	219.396		641.697	287.416		641.697	362.769
	642.179	152.323		642.179	219.384		642.179	287.917		642.179	363.235
	642.662	152.305		642.662	219.369		642.662	288.473		642.662	363.751
	643.144	152.286		643.144	219.35		643.144	289.081		643.144	364.314
	643.626	152.266		643.626	219.328		643.626	289.742		643.626	364.923
	644.108	152.246		644.108	219.304		644.108	290.459		644.108	365.582
	644.59	152.228		644.59	219.279		644.59	291.235		644.59	366.296
	645.072	152.211		645.072	219.254		645.072	292.069		645.072	367.064
	645.554	152.195		645.554	219.228		645.554	292.954		645.554	367.881
	646.036	152.176		646.036	219.2		646.036	293.879		646.036	368.738
	646.519	152.151		646.519	219.169		646.519	294.832		646.519	369.622
	647.001	152.117		647.001	219.134		647.001	295.803		647.001	370.524
	647.483	152.073		647.483	219.093		647.483	296.784		647.483	371.436
	647.965	152.023		647.965	219.047		647.965	297.766		647.965	372.351
	648.447	151.969		648.447	219		648.447	298.742		648.447	373.262
	648.929	151.919		648.929	218.955		648.929	299.702		648.929	374.159
	649.411	151.876		649.411	218.913		649.411	300.634		649.411	375.03
	649.893	151.842		649.893	218.876		649.893	301.528		649.893	375.864
	650.375	151.815		650.375	218.844		650.375	302.374		650.375	376.653
	650.857	151.792		650.857	218.814		650.857	303.17		650.857	377.39
	651.34	151.77		651.34	218.785		651.34	303.915		651.34	378.075
	651.822	151.744		651.822	218.755		651.822	304.612		651.822	378.71
	652.304	151.714		652.304	218.722		652.304	305.262		652.304	379.297
	652.786	151.678		652.786	218.689		652.786	305.867		652.786	379.839
	653.268	151.637		653.268	218.654		653.268	306.426		653.268	380.339
	653.75	151.592		653.75	218.62		653.75	306.939		653.75	380.797
	654.232	151.543		654.232	218.585		654.232	307.406		654.232	381.216
	654.715	151.491		654.715	218.55		654.715	307.83		654.715	381.596
	655.197	151.438		655.197	218.514		655.197	308.213		655.197	381.942
	655.679	151.387		655.679	218.478		655.679	308.561		655.679	382.256
	656.161	151.34		656.161	218.441		656.161	308.878		656.161	382.543
	656.643	151.298		656.643	218.407		656.643	309.167		656.643	382.803
	657.125	151.261		657.125	218.373		657.125	309.432		657.125	383.041
	657.607	151.227		657.607	218.341		657.607	309.673		657.607	383.257
	658.089	151.192		658.089	218.31		658.089	309.892		658.089	383.452
	658.571	151.154		658.571	218.278		658.571	310.092		658.571	383.629
	659.054	151.114		659.054	218.247		659.054	310.277		659.054	383.79
	659.536	151.072		659.536	218.215		659.536	310.45		659.536	383.939
	660.018	151.034		660.018	218.186		660.018	310.613		660.018	384.078
	660.5	151.001		660.5	218.16		660.5	310.768		660.5	384.212
	660.982	150.977		660.982	218.137		660.982	310.913		660.982	384.34
	661.464	150.958		661.464	218.116		661.464	311.048		661.464	384.463
	661.946	150.944		661.946	218.095		661.946	311.171		661.946	384.581
	662.428	150.928		662.428	218.072		662.428	311.281		662.428	384.69
	662.91	150.91		662.91	218.045		662.91	311.378		662.91	384.79
	663.393	150.887		663.393	218.015		663.393	311.462		663.393	384.877
	663.875	150.863		663.875	217.985		663.875	311.534		663.875	384.951
	664.357	150.839		664.357	217.957		664.357	311.596		664.357	385.01
	664.839	150.817		664.839	217.932		664.839	311.648		664.839	385.053
	665.321	150.798		665.321	217.91		665.321	311.69		665.321	385.077
	665.803	150.778		665.803	217.888		665.803	311.72		665.803	385.081
	666.285	150.752		666.285	217.859		666.285	311.74		666.285	385.064
	666.768	150.711		666.768	217.813		666.768	311.75		666.768	385.026
	667.25	150.651		667.25	217.746		667.25	311.756		667.25	384.976
	667.732	150.573		667.732	217.663		667.732	311.767		667.732	384.931
	668.214	150.493		668.214	217.581		668.214	311.791		668.214	384.915
	668.696	150.431		668.696	217.517		668.696	311.83		668.696	384.94
	669.178	150.392		669.178	217.47		669.178	311.875		669.178	384.995
	669.66	150.367		669.66	217.433		669.66	311.916		669.66	385.062
	670.142	150.344		670.142	217.4		670.142	311.947		670.142	385.122
	670.624	150.317		670.624	217.368		670.624	311.967		670.624	385.167
	671.106	150.287		671.106	217.336		671.106	311.978		671.106	385.197
	671.589	150.253		671.589	217.306		671.589	311.982		671.589	385.212
	672.071	150.218		672.071	217.278		672.071	311.981		672.071	385.214
	672.553	150.182		672.553	217.251		672.553	311.975		672.553	385.206
	673.035	150.146		673.035	217.222		673.035	311.966		673.035	385.189
	673.517	150.108		673.517	217.19		673.517	311.952		673.517	385.165
	673.999	150.067		673.999	217.15		673.999	311.933		673.999	385.132
	674.481	150.023		674.481	217.104		674.481	311.91		674.481	385.094
	674.963	149.974		674.963	217.05		674.963	311.883		674.963	385.051
	675.446	149.922		675.446	216.992		675.446	311.856		675.446	385.006
	675.928	149.869		675.928	216.934		675.928	311.829		675.928	384.963
	676.41	149.818		676.41	216.879		676.41	311.805		676.41	384.925
	676.892	149.769		676.892	216.829		676.892	311.782		676.892	384.892
	677.374	149.723		677.374	216.785		677.374	311.757		677.374	384.863
	677.856	149.676		677.856	216.745		677.856	311.729		677.856	384.835
	678.338	149.629		678.338	216.708		678.338	311.695		678.338	384.804
	678.82	149.581		678.82	216.671		678.82	311.656		678.82	384.767
	679.303	149.532		679.303	216.634		679.303	311.612		679.303	384.724
	679.784	149.484		679.784	216.594		679.784	311.567		679.784	384.673
	680.267	149.438		680.267	216.553		680.267	311.521		680.267	384.617
	680.749	149.395		680.749	216.509		680.749	311.475		680.749	384.558
	681.231	149.353		681.231	216.462		681.231	311.429		681.231	384.498
	681.713	149.31		681.713	216.413		681.713	311.381		681.713	384.436
	682.195	149.265		682.195	216.361		682.195	311.33		682.195	384.376
	682.677	149.217		682.677	216.308		682.677	311.277		682.677	384.316
	683.159	149.166		683.159	216.256		683.159	311.221		683.159	384.258
	683.641	149.113		683.641	216.205		683.641	311.164		683.641	384.203
	684.124	149.058		684.124	216.157		684.124	311.109		684.124	384.149
	684.606	149.001		684.606	216.11		684.606	311.053		684.606	384.097
	685.088	148.944		685.088	216.062		685.088	310.997		685.088	384.044
	685.57	148.886		685.57	216.013		685.57	310.94		685.57	383.989
	686.052	148.828		686.052	215.961		686.052	310.881		686.052	383.932
	686.534	148.77		686.534	215.907		686.534	310.821		686.534	383.873
	687.016	148.715		687.016	215.852		687.016	310.76		687.016	383.815
	687.498	148.663		687.498	215.799		687.498	310.702		687.498	383.758
	687.981	148.613		687.981	215.748		687.981	310.646		687.981	383.705
	688.463	148.564		688.463	215.699		688.463	310.591		688.463	383.653
	688.945	148.513		688.945	215.65		688.945	310.535		688.945	383.601
	689.427	148.457		689.427	215.6		689.427	310.476		689.427	383.546
	689.909	148.396		689.909	215.547		689.909	310.413		689.909	383.486
	690.391	148.331		690.391	215.491		690.391	310.344		690.391	383.422
	690.873	148.264		690.873	215.435		690.873	310.274		690.873	383.353
	691.355	148.198		691.355	215.382		691.355	310.204		691.355	383.283
	691.837	148.137		691.837	215.332		691.837	310.138		691.837	383.212
	692.32	148.08		692.32	215.285		692.32	310.075		692.32	383.143
	692.802	148.026		692.802	215.24		692.802	310.016		692.802	383.074
	693.284	147.973		693.284	215.193		693.284	309.958		693.284	383.005
	693.766	147.918		693.766	215.141		693.766	309.899		693.766	382.935
	694.248	147.861		694.248	215.083		694.248	309.838		694.248	382.864
	694.73	147.802		694.73	215.021		694.73	309.775		694.73	382.795
	695.212	147.741		695.212	214.956		695.212	309.71		695.212	382.727
	695.694	147.679		695.694	214.889		695.694	309.644		695.694	382.662
	696.177	147.615		696.177	214.824		696.177	309.574		696.177	382.597
	696.659	147.547		696.659	214.759		696.659	309.501		696.659	382.531
	697.141	147.474		697.141	214.695		697.141	309.421		697.141	382.461
	697.623	147.395		697.623	214.63		697.623	309.336		697.623	382.383
	698.105	147.313		698.105	214.563		698.105	309.247		698.105	382.299
	698.587	147.23		698.587	214.497		698.587	309.157		698.587	382.211
	699.069	147.15		699.069	214.431		699.069	309.07		699.069	382.12
	699.551	147.075		699.551	214.367		699.551	308.987		699.551	382.03
	700.033	147.005		700.033	214.304		700.033	308.909		700.033	381.942
	700.516	146.937		700.516	214.242		700.516	308.833		700.516	381.858
	700.998	146.868		700.998	214.178		700.998	308.757		700.998	381.775
	701.48	146.798		701.48	214.111		701.48	308.678		701.48	381.692
	701.962	146.724		701.962	214.041		701.962	308.597		701.962	381.61
	702.444	146.648		702.444	213.968		702.444	308.514		702.444	381.529
	702.926	146.572		702.926	213.894		702.926	308.431		702.926	381.449
	703.408	146.499		703.408	213.819		703.408	308.35		703.408	381.371
	703.89	146.428		703.89	213.744		703.89	308.27		703.89	381.292
	704.373	146.358		704.373	213.669		704.373	308.191		704.373	381.211
	704.855	146.286		704.855	213.592		704.855	308.109		704.855	381.125
	705.337	146.21		705.337	213.514		705.337	308.025		705.337	381.032
	705.819	146.129		705.819	213.434		705.819	307.936		705.819	380.935
	706.301	146.045		706.301	213.353		706.301	307.845		706.301	380.835
	706.783	145.958		706.783	213.273		706.783	307.751		706.783	380.735
	707.265	145.87		707.265	213.194		707.265	307.657		707.265	380.639
	707.747	145.781		707.747	213.114		707.747	307.561		707.747	380.546
	708.23	145.69		708.23	213.032		708.23	307.46		708.23	380.456
	708.712	145.596		708.712	212.946		708.712	307.354		708.712	380.364
	709.194	145.498		709.194	212.854		709.194	307.241		709.194	380.268
	709.676	145.397		709.676	212.759		709.676	307.123		709.676	380.167
	710.158	145.293		710.158	212.663		710.158	307.003		710.158	380.063
	710.64	145.191		710.64	212.569		710.64	306.884		710.64	379.955
	711.122	145.093		711.122	212.481		711.122	306.77		711.122	379.848
	711.604	144.998		711.604	212.397		711.604	306.661		711.604	379.742
	712.086	144.907		712.086	212.318		712.086	306.557		712.086	379.637
	712.568	144.817		712.568	212.24		712.568	306.455		712.568	379.533
	713.051	144.727		713.051	212.162		713.051	306.354		713.051	379.429
	713.533	144.636		713.533	212.083		713.533	306.256		713.533	379.328
	714.015	144.545		714.015	212.005		714.015	306.162		714.015	379.231
	714.497	144.454		714.497	211.928		714.497	306.074		714.497	379.139
	714.979	144.364		714.979	211.854		714.979	305.992		714.979	379.055
	715.461	144.272		715.461	211.783		715.461	305.914		715.461	378.975
	715.943	144.176		715.943	211.713		715.943	305.836		715.943	378.897
	716.425	144.073		716.425	211.64		716.425	305.753		716.425	378.815
	716.908	143.96		716.908	211.563		716.908	305.661		716.908	378.727
	717.39	143.839		717.39	211.48		717.39	305.561		717.39	378.631
	717.872	143.714		717.872	211.393		717.872	305.454		717.872	378.528
	718.354	143.588		718.354	211.304		718.354	305.345		718.354	378.421
	718.836	143.464		718.836	211.213		718.836	305.235		718.836	378.311
	719.318	143.344		719.318	211.122		719.318	305.126		719.318	378.199
	719.8	143.226		719.8	211.028		719.8	305.017		719.8	378.085
	720.282	143.108		720.282	210.93		720.282	304.905		720.282	377.968
	720.764	142.989		720.764	210.827		720.764	304.787		720.764	377.847
	721.247	142.867		721.247	210.719		721.247	304.663		721.247	377.724
	721.729	142.744		721.729	210.609		721.729	304.536		721.729	377.599
	722.211	142.623		722.211	210.501		722.211	304.408		722.211	377.477
	722.693	142.503		722.693	210.394		722.693	304.282		722.693	377.357
	723.175	142.386		723.175	210.29		723.175	304.158		723.175	377.238
	723.657	142.267		723.657	210.186		723.657	304.034		723.657	377.116
	724.139	142.144		724.139	210.079		724.139	303.907		724.139	376.987
	724.621	142.013		724.621	209.967		724.621	303.774		724.621	376.849
	725.104	141.875		725.104	209.851		725.104	303.634		725.104	376.703
	725.586	141.733		725.586	209.733		725.586	303.491		725.586	376.551
	726.068	141.591		726.068	209.615		726.068	303.345		726.068	376.399
	726.55	141.45		726.55	209.499		726.55	303.201		726.55	376.25
	727.032	141.313		727.032	209.385		727.032	303.057		727.032	376.106
	727.514	141.178		727.514	209.271		727.514	302.912		727.514	375.966
	727.996	141.042		727.996	209.154		727.996	302.762		727.996	375.825
	728.478	140.904		728.478	209.03		728.478	302.606		728.478	375.681
	728.96	140.761		728.96	208.901		728.96	302.445		728.96	375.533
	729.443	140.617		729.443	208.768		729.443	302.281		729.443	375.382
	729.925	140.474		729.925	208.634		729.925	302.118		729.925	375.231
	730.407	140.333		730.407	208.501		730.407	301.957		730.407	375.081
	730.889	140.194		730.889	208.371		730.889	301.799		730.889	374.932
	731.371	140.053		731.371	208.242		731.371	301.641		731.371	374.782
	731.853	139.906		731.853	208.109		731.853	301.478		731.853	374.627
	732.335	139.751		732.335	207.972		732.335	301.309		732.335	374.467
	732.817	139.589		732.817	207.828		732.817	301.133		732.817	374.3
	733.3	139.423		733.3	207.682		733.3	300.954		733.3	374.131
	733.782	139.259		733.782	207.536		733.782	300.778		733.782	373.964
	734.264	139.099		734.264	207.393		734.264	300.608		734.264	373.802
	734.746	138.945		734.746	207.255		734.746	300.445		734.746	373.644
	735.228	138.796		735.228	207.119		735.228	300.287		735.228	373.488
	735.71	138.647		735.71	206.985		735.71	300.13		735.71	373.33
	736.192	138.495		736.192	206.849		736.192	299.969		736.192	373.166
	736.674	138.339		736.674	206.71		736.674	299.805		736.674	372.997
	737.157	138.182		737.157	206.571		737.157	299.637		737.157	372.825
	737.639	138.026		737.639	206.433		737.639	299.47		737.639	372.654
	738.121	137.873		738.121	206.297		738.121	299.306		738.121	372.488
	738.603	137.722		738.603	206.163		738.603	299.144		738.603	372.325
	739.085	137.571		739.085	206.028		739.085	298.983		739.085	372.165
	739.567	137.416		739.567	205.889		739.567	298.818		739.567	372.004
	740.049	137.253		740.049	205.744		740.049	298.647		740.049	371.839
	740.531	137.083		740.531	205.592		740.531	298.472		740.531	371.669
	741.013	136.909		741.013	205.437		741.013	298.295		741.013	371.498
	741.495	136.736		741.495	205.282		741.495	298.121		741.495	371.329
	741.978	136.569		741.978	205.13		741.978	297.952		741.978	371.164
	742.46	136.406		742.46	204.982		742.46	297.787		742.46	371.002
	742.942	136.245		742.942	204.835		742.942	297.623		742.942	370.84
	743.424	136.082		743.424	204.684		743.424	297.452		743.424	370.672
	743.906	135.913		743.906	204.527		743.906	297.273		743.906	370.496
	744.388	135.738		744.388	204.365		744.388	297.084		744.388	370.311
	744.87	135.559		744.87	204.2		744.87	296.89		744.87	370.123
	745.352	135.381		745.352	204.036		745.352	296.697		745.352	369.936
	745.835	135.207		745.835	203.877		745.835	296.508		745.835	369.754
	746.317	135.039		746.317	203.723		746.317	296.325		746.317	369.579
	746.799	134.872		746.799	203.572		746.799	296.144		746.799	369.406
	747.281	134.701		747.281	203.418		747.281	295.96		747.281	369.23
	747.763	134.523		747.763	203.259		747.763	295.769		747.763	369.048
	748.245	134.336		748.245	203.095		748.245	295.569		748.245	368.859
	748.727	134.143		748.727	202.927		748.727	295.365		748.727	368.665
	749.209	133.949		749.209	202.759		749.209	295.161		749.209	368.472
	749.692	133.759		749.692	202.596		749.692	294.963		749.692	368.282
	750.174	133.573		750.174	202.436		750.174	294.771		750.174	368.097
	750.656	133.389		750.656	202.276		750.656	294.583		750.656	367.914
	751.138	133.204		751.138	202.113		751.138	294.393		751.138	367.729
	751.62	133.014		751.62	201.943		751.62	294.197		751.62	367.537
	752.102	132.818		752.102	201.765		752.102	293.993		752.102	367.34
	752.584	132.62		752.584	201.584		752.584	293.785		752.584	367.139
	753.066	132.424		753.066	201.405		753.066	293.576		753.066	366.941
	753.548	132.234		753.548	201.231		753.548	293.371		753.548	366.748
	754.031	132.05		754.031	201.064		754.031	293.17		754.031	366.559
	754.513	131.868		754.513	200.899		754.513	292.972		754.513	366.372
	754.995	131.683		754.995	200.731		754.995	292.77		754.995	366.18
	755.477	131.491		755.477	200.558		755.477	292.563		755.477	365.978
	755.959	131.289		755.959	200.376		755.959	292.348		755.959	365.766
	756.441	131.082		756.441	200.19		756.441	292.13		756.441	365.548
	756.923	130.873		756.923	200.003		756.923	291.914		756.923	365.329
	757.405	130.668		757.405	199.82		757.405	291.704		757.405	365.114
	757.888	130.469		757.888	199.641		757.888	291.5		757.888	364.904
	758.37	130.273		758.37	199.466		758.37	291.3		758.37	364.697
	758.852	130.075		758.852	199.288		758.852	291.096		758.852	364.487
	759.334	129.872		759.334	199.105		759.334	290.885		759.334	364.271
	759.816	129.664		759.816	198.916		759.816	290.666		759.816	364.047
	760.298	129.451		760.298	198.722		760.298	290.441		760.298	363.821
	760.78	129.239		760.78	198.527		760.78	290.216		760.78	363.596
	761.262	129.031		761.262	198.335		761.262	289.994		761.262	363.376
	761.744	128.826		761.744	198.146		761.744	289.776		761.744	363.162
	762.227	128.621		762.227	197.956		762.227	289.56		762.227	362.95
	762.709	128.41		762.709	197.763		762.709	289.338		762.709	362.734
	763.191	128.191		763.191	197.561		763.191	289.108		763.191	362.509
	763.673	127.964		763.673	197.353		763.673	288.87		763.673	362.276
	764.155	127.733		764.155	197.142		764.155	288.627		764.155	362.039
	764.637	127.503		764.637	196.934		764.637	288.386		764.637	361.803
	765.119	127.279		765.119	196.73		765.119	288.151		765.119	361.573
	765.601	127.062		765.601	196.532		765.601	287.921		765.601	361.348
	766.083	126.845		766.083	196.335		766.083	287.692		766.083	361.123
	766.566	126.624		766.566	196.132		766.566	287.457		766.566	360.891
	767.048	126.395		767.048	195.919		767.048	287.211		767.048	360.649
	767.53	126.155		767.53	195.696		767.53	286.952		767.53	360.394
	768.012	125.911		768.012	195.467		768.012	286.686		768.012	360.132
	768.494	125.667		768.494	195.238		768.494	286.419		768.494	359.87
	768.976	125.429		768.976	195.014		768.976	286.156		768.976	359.613
	769.458	125.196		769.458	194.797		769.458	285.9		769.458	359.363
	769.94	124.966		769.94	194.585		769.94	285.648		769.94	359.117
	770.423	124.731		770.423	194.373		770.423	285.395		770.423	358.869
	770.905	124.489		770.905	194.157		770.905	285.137		770.905	358.616
	771.387	124.238		771.387	193.935		771.387	284.873		771.387	358.356
	771.869	123.983		771.869	193.709		771.869	284.608		771.869	358.094
	772.351	123.73		772.351	193.485		772.351	284.345		772.351	357.834
	772.833	123.484		772.833	193.264		772.833	284.089		772.833	357.581
	773.315	123.245		773.315	193.046		773.315	283.838		773.315	357.333
	773.797	123.009		773.797	192.827		773.797	283.588		773.797	357.085
	774.279	122.77		774.279	192.601		774.279	283.333		774.279	356.83
	774.762	122.522		774.762	192.366		774.762	283.069		774.762	356.563
	775.244	122.266		775.244	192.123		775.244	282.797		775.244	356.285
	775.726	122.007		775.726	191.877		775.726	282.523		775.726	356.003
	776.208	121.751		776.208	191.637		776.208	282.253		776.208	355.724
	776.69	121.502		776.69	191.408		776.69	281.993		776.69	355.456
	777.172	121.262		777.172	191.191		777.172	281.741		777.172	355.199
	777.654	121.024		777.654	190.98		777.654	281.491		777.654	354.949
	778.136	120.782		778.136	190.768		778.136	281.236		778.136	354.698
	778.619	120.531		778.619	190.551		778.619	280.97		778.619	354.441
	779.101	120.272		779.101	190.326		779.101	280.694		779.101	354.177
	779.583	120.01		779.583	190.098		779.583	280.414		779.583	353.91
	780.065	119.753		780.065	189.872		780.065	280.14		780.065	353.648
	780.547	119.509		780.547	189.654		780.547	279.878		780.547	353.396
	781.029	119.277		781.029	189.443		781.029	279.63		781.029	353.154
	781.511	119.053		781.511	189.236		781.511	279.391		781.511	352.918
	781.993	118.83		781.993	189.026		781.993	279.153		781.993	352.68
	782.476	118.601		782.476	188.808		782.476	278.909		782.476	352.433
	782.958	118.365		782.958	188.581		782.958	278.659		782.958	352.178
	783.44	118.126		783.44	188.35		783.44	278.405		783.44	351.92
	783.922	117.889		783.922	188.121		783.922	278.153		783.922	351.664
	784.404	117.659		784.404	187.899		784.404	277.909		784.404	351.417
	784.886	117.435		784.886	187.682		784.886	277.671		784.886	351.178
	785.368	117.213		785.368	187.467		785.368	277.432		785.368	350.943
	785.85	116.983		785.85	187.246		785.85	277.186		785.85	350.703
	786.332	116.743		786.332	187.015		786.332	276.927		786.332	350.453
	786.814	116.491		786.814	186.773		786.814	276.656		786.814	350.191
	787.297	116.235		787.297	186.527		787.297	276.38		787.297	349.925
	787.779	115.983		787.779	186.283		787.779	276.109		787.779	349.662
	788.261	115.74		788.261	186.048		788.261	275.849		788.261	349.408
	788.743	115.506		788.743	185.821		788.743	275.599		788.743	349.164
	789.225	115.275		789.225	185.6		789.225	275.353		789.225	348.925
	789.707	115.04		789.707	185.376		789.707	275.101		789.707	348.681
	790.189	114.795		790.189	185.145		790.189	274.837		790.189	348.428
	790.671	114.538		790.671	184.907		790.671	274.562		790.671	348.164
	791.154	114.278		791.154	184.668		791.154	274.283		791.154	347.898
	791.636	114.022		791.636	184.435		791.636	274.011		791.636	347.636
	792.118	113.778		792.118	184.213		792.118	273.751		792.118	347.385
	792.6	113.546		792.6	184.002		792.6	273.506		792.6	347.147
	793.082	113.32		793.082	183.796		793.082	273.269		793.082	346.914
	793.564	113.093		793.564	183.586		793.564	273.03		793.564	346.678
	794.046	112.857		794.046	183.366		794.046	272.781		794.046	346.432
	794.528	112.612		794.528	183.136		794.528	272.521		794.528	346.178
	795.01	112.364		795.01	182.903		795.01	272.258		795.01	345.921
	795.493	112.122		795.493	182.674		795.493	272.001		795.493	345.67
	795.975	111.892		795.975	182.456		795.975	271.756		795.975	345.433
	796.457	111.672		796.457	182.249		796.457	271.524		796.457	345.209
	796.939	111.458		796.939	182.047		796.939	271.298		796.939	344.991
	797.421	111.238		797.421	181.84		797.421	271.068		797.421	344.767
	797.903	111.007		797.903	181.621		797.903	270.825		797.903	344.53
	798.385	110.763		798.385	181.388		798.385	270.569		798.385	344.279
	798.867	110.512		798.867	181.147		798.867	270.306		798.867	344.02
	799.35	110.265		799.35	180.908		799.35	270.046		799.35	343.764
	799.832	110.029		799.832	180.679		799.832	269.796		799.832	343.519
	800.314	109.804		800.314	180.461		800.314	269.559		800.314	343.286
	800.796	109.586		800.796	180.25		800.796	269.329		800.796	343.06
	801.278	109.367		801.278	180.037		801.278	269.097		801.278	342.833
	801.76	109.139		801.76	179.817		801.76	268.855		801.76	342.597
	802.242	108.903		802.242	179.588		802.242	268.605		802.242	342.351
	802.724	108.665		802.724	179.356		802.724	268.353		802.724	342.102
	803.207	108.434		803.207	179.128		803.207	268.108		803.207	341.858
	803.689	108.214		803.689	178.91		803.689	267.878		803.689	341.626
	804.171	108.005		804.171	178.702		804.171	267.661		804.171	341.406
	804.653	107.799		804.653	178.499		804.653	267.45		804.653	341.191
	805.135	107.585		805.135	178.292		805.135	267.234		805.135	340.97
	805.617	107.357		805.617	178.074		805.617	267.003		805.617	340.736
	806.099	107.115		806.099	177.845		806.099	266.759		806.099	340.49
	806.581	106.869		806.581	177.611		806.581	266.508		806.581	340.241
	807.063	106.629		807.063	177.383		807.063	266.261		807.063	339.998
	807.545	106.404		807.545	177.168		807.545	266.029		807.545	339.772
	808.028	106.196		808.028	176.968		808.028	265.813		808.028	339.563
	808.51	105.999		808.51	176.777		808.51	265.607		808.51	339.364
	808.992	105.803		808.992	176.587		808.992	265.401		808.992	339.165
	809.474	105.6		809.474	176.391		809.474	265.187		809.474	338.958
	809.956	105.391		809.956	176.189		809.956	264.965		809.956	338.743
	810.438	105.182		810.438	175.986		810.438	264.742		810.438	338.527
	810.92	104.983		810.92	175.793		810.92	264.529		810.92	338.32
	811.403	104.801		811.403	175.616		811.403	264.334		811.403	338.132
	811.885	104.637		811.885	175.457		811.885	264.16		811.885	337.965
	812.367	104.487		812.367	175.314		812.367	264.001		812.367	337.814
	812.849	104.345		812.849	175.18		812.849	263.851		812.849	337.672
	813.331	104.21		813.331	175.056		813.331	263.708		813.331	337.539
	813.813	104.091		813.813	174.95		813.813	263.58		813.813	337.421
	814.295	104.006		814.295	174.878		814.295	263.484		814.295	337.335
	814.777	103.979		814.777	174.863		814.777	263.442		814.777	337.303
	815.259	104.028		815.259	174.921		815.259	263.474		815.259	337.342
	815.741	104.16		815.741	175.061		815.741	263.586		815.741	337.463
	816.224	104.371		816.224	175.28		816.224	263.777		816.224	337.661
	816.706	104.645		816.706	175.562		816.706	264.03		816.706	337.921
	817.188	104.959		817.188	175.885		817.188	264.326		817.188	338.223
	817.67	105.289		817.67	176.224		817.67	264.643		817.67	338.544
	818.152	105.612		818.152	176.552		818.152	264.957		818.152	338.861
	818.634	105.901		818.634	176.843		818.634	265.246		818.634	339.149
	819.116	106.131		819.116	177.07		819.116	265.481		819.116	339.381
	819.598	106.275		819.598	177.205		819.598	265.634		819.598	339.529
	820.081	106.308		820.081	177.228		820.081	265.678		820.081	339.566
	820.563	106.218		820.563	177.126		820.563	265.597		820.563	339.479
	821.045	106.005		821.045	176.904		821.045	265.39		821.045	339.268
	821.527	105.687		821.527	176.581		821.527	265.074		821.527	338.95
	822.009	105.298		822.009	176.189		822.009	264.682		822.009	338.558
	822.491	104.873		822.491	175.762		822.491	264.251		822.491	338.128
	822.973	104.445		822.973	175.332		822.973	263.816		822.973	337.693
	823.455	104.034		823.455	174.917		823.455	263.398		823.455	337.272
	823.938	103.645		823.938	174.526		823.938	263.003		823.938	336.873
	824.42	103.277		824.42	174.156		824.42	262.63		824.42	336.492
	824.902	102.925		824.902	173.804		824.902	262.274		824.902	336.127
	825.384	102.588		825.384	173.47		825.384	261.932		825.384	335.776
	825.866	102.271		825.866	173.158		825.866	261.612		825.866	335.447
	826.348	101.982		826.348	172.875		826.348	261.319		826.348	335.147
	826.83	101.726		826.83	172.624		826.83	261.06		826.83	334.884
	827.312	101.501		827.312	172.404		827.312	260.831		827.312	334.655
	827.794	101.297		827.794	172.204		827.794	260.624		827.794	334.45
	828.277	101.102		828.277	172.013		828.277	260.424		828.277	334.256
	828.759	100.907		828.759	171.824		828.759	260.223		828.759	334.064
	829.241	100.712		829.241	171.636		829.241	260.019		829.241	333.872
	829.723	100.524		829.723	171.455		829.723	259.819		829.723	333.686
	830.205	100.355		830.205	171.292		830.205	259.635		830.205	333.516
	830.687	100.209		830.687	171.152		830.687	259.473		830.687	333.368
	831.169	100.088		831.169	171.033		831.169	259.332		831.169	333.24
	831.651	99.9796		831.651	170.926		831.651	259.204		831.651	333.123
	832.134	99.872		832.134	170.819		832.134	259.075		832.134	333.005
	832.616	99.7555		832.616	170.702		832.616	258.936		832.616	332.875
	833.098	99.6288		833.098	170.575		833.098	258.787		833.098	332.735
	833.58	99.4997		833.58	170.445		833.58	258.634		833.58	332.59
	834.062	99.3795		834.062	170.322		834.062	258.49		834.062	332.454
	834.544	99.2774		834.544	170.216		834.544	258.364		834.544	332.335
	835.026	99.1942		835.026	170.128		835.026	258.256		835.026	332.233
	835.508	99.1229		835.508	170.05		835.508	258.159		835.508	332.142
	835.99	99.053		835.99	169.974		835.99	258.06		835.99	332.049
	836.472	98.9771		836.472	169.893		836.472	257.951		836.472	331.948
	836.955	98.8962		836.955	169.807		836.955	257.833		836.955	331.841
	837.437	98.8194		837.437	169.724		837.437	257.716		837.437	331.735
	837.919	98.7598		837.919	169.658		837.919	257.611		837.919	331.645
	838.401	98.7276		838.401	169.618		838.401	257.529		838.401	331.581
	838.883	98.7251		838.883	169.607		838.883	257.474		838.883	331.544
	839.365	98.7468		839.365	169.621		839.365	257.437		839.365	331.528
	839.847	98.7836		839.847	169.651		839.847	257.411		839.847	331.523
	840.33	98.8291		840.33	169.691		840.33	257.389		840.33	331.521
	840.812	98.8847		840.812	169.744		840.812	257.374		840.812	331.525
	841.294	98.9588		841.294	169.816		841.294	257.376		841.294	331.544
	841.776	99.0619		841.776	169.917		841.776	257.408		841.776	331.59
	842.258	99.2004		842.258	170.052		842.258	257.479		842.258	331.672
	842.74	99.3718		842.74	170.218		842.74	257.586		842.74	331.788
	843.222	99.5649		843.222	170.404		843.222	257.719		843.222	331.929
	843.704	99.7654		843.704	170.597		843.704	257.863		843.704	332.081
	844.186	99.9626		844.186	170.786		844.186	258.006		844.186	332.231
	844.668	100.154		844.668	170.971		844.668	258.145		844.668	332.378
	845.151	100.346		845.151	171.157		845.151	258.286		845.151	332.527
	845.633	100.55		845.633	171.355		845.633	258.441		845.633	332.687
	846.115	100.771		846.115	171.57		846.115	258.617		846.115	332.867
	846.597	101.011		846.597	171.802		846.597	258.814		846.597	333.065
	847.079	101.262		847.079	172.045		847.079	259.023		847.079	333.274
	847.561	101.512		847.561	172.288		847.561	259.232		847.561	333.483
	848.043	101.755		848.043	172.522		848.043	259.432		848.043	333.684
	848.525	101.989		848.525	172.748		848.525	259.624		848.525	333.878
	849.008	102.221		849.008	172.97		849.008	259.814		849.008	334.072
	849.49	102.461		849.49	173.199		849.49	260.014		849.49	334.277
	849.972	102.715		849.972	173.44		849.972	260.231		849.972	334.5
	850.454	102.982		850.454	173.692		850.454	260.465		850.454	334.739
	850.936	103.255		850.936	173.949		850.936	260.706		850.936	334.986
	851.418	103.523		851.418	174.201		851.418	260.944		851.418	335.227
	851.9	103.779		851.9	174.441		851.9	261.169		851.9	335.454
	852.382	104.023		852.382	174.669		852.382	261.382		852.382	335.667
	852.865	104.263		852.865	174.893		852.865	261.589		852.865	335.874
	853.347	104.509		853.347	175.121		853.347	261.803		853.347	336.085
	853.829	104.768		853.829	175.361		853.829	262.032		853.829	336.309
	854.311	105.038		854.311	175.611		854.311	262.276		854.311	336.547
	854.793	105.312		854.793	175.866		854.793	262.527		854.793	336.792
	855.275	105.581		855.275	176.115		855.275	262.774		855.275	337.033
	855.757	105.836		855.757	176.353		855.757	263.01		855.757	337.263
	856.239	106.079		856.239	176.58		856.239	263.233		856.239	337.483
	856.721	106.318		856.721	176.802		856.721	263.451		856.721	337.699
	857.204	106.562		857.204	177.029		857.204	263.675		857.204	337.922
	857.686	106.816		857.686	177.267		857.686	263.911		857.686	338.159
	858.168	107.081		858.168	177.515		858.168	264.16		858.168	338.408
	858.65	107.348		858.65	177.767		858.65	264.414		858.65	338.661
	859.132	107.606		859.132	178.013		859.132	264.663		859.132	338.907
	859.614	107.848		859.614	178.244		859.614	264.898		859.614	339.138
	860.096	108.076		860.096	178.461		860.096	265.119		860.096	339.355
	860.578	108.295		860.578	178.668		860.578	265.331		860.578	339.563
	861.061	108.517		861.061	178.875		861.061	265.546		861.061	339.773
	861.543	108.747		861.543	179.087		861.543	265.769		861.543	339.992
	862.025	108.987		862.025	179.305		862.025	266.001		862.025	340.221
	862.507	109.227		862.507	179.525		862.507	266.234		862.507	340.453
	862.989	109.46		862.989	179.737		862.989	266.458		862.989	340.677
	863.471	109.676		863.471	179.935		863.471	266.666		863.471	340.886
	863.953	109.875		863.953	180.119		863.953	266.859		863.953	341.079
	864.435	110.064		864.435	180.295		864.435	267.042		864.435	341.262
	864.917	110.253		864.917	180.469		864.917	267.227		864.917	341.444
	865.399	110.449		865.399	180.648		865.399	267.42		865.399	341.633
	865.882	110.652		865.882	180.834		865.882	267.621		865.882	341.829
	866.364	110.857		866.364	181.02		866.364	267.823		866.364	342.026
	866.846	111.056		866.846	181.199		866.846	268.018		866.846	342.215
	867.328	111.244		867.328	181.366		867.328	268.197		867.328	342.392
	867.81	111.42		867.81	181.52		867.81	268.36		867.81	342.556
	868.292	111.59		868.292	181.666		868.292	268.514		868.292	342.714
	868.774	111.765		868.774	181.812		868.774	268.669		868.774	342.874
	869.256	111.95		869.256	181.963		869.256	268.831		869.256	343.041
	869.739	112.144		869.739	182.121		869.739	269		869.739	343.216
	870.221	112.341		870.221	182.281		870.221	269.172		870.221	343.391
	870.703	112.532		870.703	182.437		870.703	269.337		870.703	343.558
	871.185	112.712		871.185	182.585		871.185	269.492		871.185	343.711
	871.667	112.88		871.667	182.728		871.667	269.636		871.667	343.854
	872.149	113.042		872.149	182.871		872.149	269.779		872.149	343.993
	872.631	113.207		872.631	183.024		872.631	269.932		872.631	344.142
	873.113	113.381		873.113	183.191		873.113	270.101		873.113	344.308
	873.596	113.564		873.596	183.373		873.596	270.288		873.596	344.492
	874.078	113.751		874.078	183.562		874.078	270.485		874.078	344.688
	874.56	113.932		874.56	183.75		874.56	270.683		874.56	344.885
	875.042	114.1		875.042	183.931		875.042	270.875		875.042	345.076
	875.524	114.255		875.524	184.103		875.524	271.059		875.524	345.259
	876.006	114.404		876.006	184.271		876.006	271.242		876.006	345.439
	876.488	114.554		876.488	184.443		876.488	271.431		876.488	345.622
	876.97	114.712		876.97	184.622		876.97	271.633		876.97	345.815
	877.452	114.88		877.452	184.81		877.452	271.846		877.452	346.019
	877.935	115.054		877.935	185.001		877.935	272.065		877.935	346.226
	878.417	115.227		878.417	185.188		878.417	272.279		878.417	346.43
	878.899	115.394		878.899	185.366		878.899	272.481		878.899	346.624
	879.381	115.555		879.381	185.535		879.381	272.671		879.381	346.809
	879.863	115.713		879.863	185.699		879.863	272.854		879.863	346.988
	880.345	115.875		880.345	185.864		880.345	273.038		880.345	347.17
	880.827	116.045		880.827	186.034		880.827	273.228		880.827	347.358
	881.309	116.221		881.309	186.208		881.309	273.425		881.309	347.55
	881.792	116.398		881.792	186.379		881.792	273.62		881.792	347.739
	882.274	116.566		882.274	186.541		882.274	273.805		882.274	347.916
	882.756	116.721		882.756	186.688		882.756	273.974		882.756	348.075
	883.238	116.862		883.238	186.82		883.238	274.125		883.238	348.215
	883.72	116.996		883.72	186.944		883.72	274.265		883.72	348.345
	884.202	117.132		884.202	187.067		884.202	274.403		884.202	348.473
	884.684	117.277		884.684	187.197		884.684	274.546		884.684	348.609
	885.166	117.431		885.166	187.337		885.166	274.696		885.166	348.753
	885.648	117.592		885.648	187.481		885.648	274.849		885.648	348.902
	886.131	117.751		886.131	187.625		886.131	274.999		886.131	349.051
	886.613	117.905		886.613	187.764		886.613	275.14		886.613	349.193
	887.095	118.052		887.095	187.898		887.095	275.275		887.095	349.329
	887.577	118.198		887.577	188.029		887.577	275.408		887.577	349.465
	888.059	118.349		888.059	188.166		888.059	275.548		888.059	349.609
	888.541	118.511		888.541	188.311		888.541	275.702		888.541	349.766
	889.023	118.683		889.023	188.466		889.023	275.869		889.023	349.935
	889.505	118.86		889.505	188.627		889.505	276.045		889.505	350.112
	889.987	119.036		889.987	188.789		889.987	276.222		889.987	350.288
	890.47	119.207		890.47	188.946		890.47	276.394		890.47	350.459
	890.952	119.373		890.952	189.101		890.952	276.561		890.952	350.626
	891.434	119.541		891.434	189.258		891.434	276.73		891.434	350.793
	891.916	119.718		891.916	189.423		891.916	276.908		891.916	350.969
	892.398	119.91		892.398	189.601		892.398	277.102		892.398	351.161
	892.88	120.117		892.88	189.793		892.88	277.312		892.88	351.367
	893.362	120.334		893.362	189.993		893.362	277.532		893.362	351.582
	893.844	120.554		893.844	190.196		893.844	277.755		893.844	351.799
	894.327	120.77		894.327	190.395		894.327	277.974		894.327	352.012
	894.809	120.982		894.809	190.589		894.809	278.188		894.809	352.219
	895.291	121.192		895.291	190.781		895.291	278.4		895.291	352.426
	895.773	121.405		895.773	190.977		895.773	278.617		895.773	352.639
	896.255	121.623		896.255	191.179		896.255	278.843		896.255	352.862
	896.737	121.847		896.737	191.389		896.737	279.078		896.737	353.094
	897.219	122.072		897.219	191.601		897.219	279.317		897.219	353.332
	897.701	122.291		897.701	191.812		897.701	279.552		897.701	353.566
	898.183	122.502		898.183	192.017		898.183	279.779		898.183	353.793
	898.666	122.706		898.666	192.217		898.666	279.996		898.666	354.013
	899.148	122.909		899.148	192.416		899.148	280.21		899.148	354.228
	899.63	123.117		899.63	192.621		899.63	280.426		899.63	354.448
	900.112	123.336		900.112	192.833		900.112	280.651		900.112	354.675
	900.594	123.564		900.594	193.054		900.594	280.885		900.594	354.909
	901.076	123.796		901.076	193.279		901.076	281.121		901.076	355.146
	901.558	124.026		901.558	193.502		901.558	281.354		901.558	355.377
	902.04	124.248		902.04	193.719		902.04	281.577		902.04	355.598
	902.523	124.462		902.523	193.929		902.523	281.788		902.523	355.808
	903.005	124.672		903.005	194.136		903.005	281.992		903.005	356.013
	903.487	124.886		903.487	194.348		903.487	282.195		903.487	356.218
	903.969	125.109		903.969	194.568		903.969	282.402		903.969	356.43
	904.451	125.343		904.451	194.798		904.451	282.614		904.451	356.649
	904.933	125.585		904.933	195.037		904.933	282.829		904.933	356.871
	905.415	125.83		905.415	195.279		905.415	283.04		905.415	357.091
	905.897	126.074		905.897	195.521		905.897	283.246		905.897	357.304
	906.38	126.318		906.38	195.763		906.38	283.446		906.38	357.511
	906.862	126.566		906.862	196.007		906.862	283.647		906.862	357.717
	907.344	126.821		907.344	196.257		907.344	283.853		907.344	357.926
	907.826	127.089		907.826	196.517		907.826	284.069		907.826	358.145
	908.308	127.368		908.308	196.786		908.308	284.294		908.308	358.371
	908.79	127.653		908.79	197.059		908.79	284.521		908.79	358.6
	909.272	127.937		909.272	197.331		909.272	284.744		909.272	358.824
	909.754	128.215		909.754	197.597		909.754	284.956		909.754	359.037
	910.236	128.485		910.236	197.856		910.236	285.155		910.236	359.236
	910.718	128.749		910.718	198.107		910.718	285.343		910.718	359.423
	911.201	129.01		911.201	198.353		911.201	285.524		911.201	359.605
	911.683	129.272		911.683	198.596		911.683	285.702		911.683	359.784
	912.165	129.533		912.165	198.834		912.165	285.876		912.165	359.962
	912.647	129.789		912.647	199.064		912.647	286.044		912.647	360.136
	913.129	130.035		913.129	199.281		913.129	286.201		913.129	360.302
	913.611	130.266		913.611	199.485		913.611	286.344		913.611	360.457
	914.093	130.482		914.093	199.676		914.093	286.476		914.093	360.602
	914.575	130.689		914.575	199.862		914.575	286.604		914.575	360.745
	915.058	130.893		915.058	200.049		915.058	286.737		915.058	360.892
	915.54	131.1		915.54	200.245		915.54	286.884		915.54	361.053
	916.022	131.316		916.022	200.454		916.022	287.052		916.022	361.233
	916.504	131.544		916.504	200.681		916.504	287.243		916.504	361.435
	916.986	131.788		916.986	200.927		916.986	287.46		916.986	361.663
	917.468	132.055		917.468	201.199		917.468	287.71		917.468	361.92
	917.95	132.352		917.95	201.503		917.95	288		917.95	362.216
	918.432	132.691		918.432	201.847		918.432	288.341		918.432	362.559
	918.914	133.074		918.914	202.236		918.914	288.739		918.914	362.955
	919.397	133.497		919.397	202.664		919.397	289.188		919.397	363.399
	919.879	133.941		919.879	203.114		919.879	289.666		919.879	363.868
	920.361	134.371		920.361	203.551		920.361	290.135		920.361	364.327
	920.843	134.742		920.843	203.932		920.843	290.541		920.843	364.725
	921.325	135.005		921.325	204.209		921.325	290.829		921.325	365.01
	921.807	135.119		921.807	204.339		921.807	290.949		921.807	365.133
	922.289	135.05		922.289	204.289		922.289	290.864		922.289	365.059
	922.771	134.785		922.771	204.044		922.771	290.558		922.771	364.772
	923.254	134.327		923.254	203.607		923.254	290.037		923.254	364.277
	923.736	133.697		923.736	202.998		923.736	289.324		923.736	363.596
	924.218	132.926		924.218	202.25		924.218	288.457		924.218	362.766
	924.7	132.054		924.7	201.403		924.7	287.484		924.7	361.83
	925.182	131.124		925.182	200.501		925.182	286.453		925.182	360.837
	925.664	130.183		925.664	199.59		925.664	285.416		925.664	359.836
	926.146	129.276		926.146	198.712		926.146	284.421		926.146	358.875
	926.628	128.447		926.628	197.911		926.628	283.516		926.628	357.999
	927.111	127.738		927.111	197.222		927.111	282.739		927.111	357.247
	927.593	127.179		927.593	196.675		927.593	282.123		927.593	356.648
	928.075	126.792		928.075	196.292		928.075	281.687		928.075	356.223
	928.557	126.589		928.557	196.083		928.557	281.439		928.557	355.98
	929.039	126.569		929.039	196.048		929.039	281.377		929.039	355.918
	929.521	126.723		929.521	196.179		929.521	281.491		929.521	356.026
	930.003	127.035		930.003	196.459		930.003	281.759		930.003	356.285
	930.485	127.478		930.485	196.862		930.485	282.153		930.485	356.668
	930.967	128.021		930.967	197.357		930.967	282.638		930.967	357.14
	931.449	128.627		931.449	197.909		931.449	283.174		931.449	357.663
	931.932	129.259		931.932	198.484		931.932	283.724		931.932	358.203
	932.414	129.888		932.414	199.053		932.414	284.256		932.414	358.727
	932.896	130.49		932.896	199.597		932.896	284.754		932.896	359.219
	933.378	131.053		933.378	200.104		933.378	285.21		933.378	359.672
	933.86	131.571		933.86	200.572		933.86	285.629		933.86	360.09
	934.342	132.045		934.342	201.001		934.342	286.02		934.342	360.479
	934.824	132.476		934.824	201.392		934.824	286.392		934.824	360.85
	935.307	132.865		935.307	201.747		935.307	286.75		935.307	361.206
	935.789	133.211		935.789	202.065		935.789	287.095		935.789	361.548
	936.271	133.515		936.271	202.348		936.271	287.421		936.271	361.873
	936.753	133.777		936.753	202.598		936.753	287.726		936.753	362.176
	937.235	134.003		937.235	202.817		937.235	288.005		937.235	362.456
	937.717	134.197		937.717	203.01		937.717	288.259		937.717	362.712
	938.199	134.367		938.199	203.184		938.199	288.489		938.199	362.945
	938.681	134.517		938.681	203.34		938.681	288.695		938.681	363.156
	939.163	134.649		939.163	203.48		939.163	288.878		939.163	363.344
	939.645	134.763		939.645	203.604		939.645	289.036		939.645	363.507
	940.128	134.86		940.128	203.711		940.128	289.167		940.128	363.643
	940.61	134.938		940.61	203.802		940.61	289.273		940.61	363.752
	941.092	135.002		941.092	203.878		941.092	289.356		941.092	363.838
	941.574	135.055		941.574	203.944		941.574	289.422		941.574	363.905
	942.056	135.102		942.056	204.004		942.056	289.476		942.056	363.958
	942.538	135.146		942.538	204.061		942.538	289.521		942.538	364.002
	943.02	135.189		943.02	204.115		943.02	289.558		943.02	364.038
	943.502	135.229		943.502	204.167		943.502	289.586		943.502	364.067
	943.985	135.263		943.985	204.213		943.985	289.606		943.985	364.089
	944.467	135.292		944.467	204.254		944.467	289.617		944.467	364.106
	944.949	135.315		944.949	204.29		944.949	289.627		944.949	364.121
	945.431	135.336		945.431	204.323		945.431	289.641		945.431	364.143
	945.913	135.358		945.913	204.357		945.913	289.668		945.913	364.178
	946.395	135.384		946.395	204.394		946.395	289.713		946.395	364.229
	946.877	135.416		946.877	204.435		946.877	289.775		946.877	364.296
	947.359	135.452		947.359	204.479		947.359	289.851		947.359	364.374
	947.842	135.491		947.842	204.525		947.842	289.934		947.842	364.457
	948.324	135.532		948.324	204.573		948.324	290.017		948.324	364.54
	948.806	135.576		948.806	204.624		948.806	290.097		948.806	364.621
	949.288	135.625		949.288	204.68		949.288	290.175		949.288	364.7
	949.77	135.683		949.77	204.743		949.77	290.253		949.77	364.778
	950.252	135.749		950.252	204.813		950.252	290.332		950.252	364.858
	950.734	135.823		950.734	204.89		950.734	290.412		950.734	364.939
	951.216	135.902		951.216	204.969		951.216	290.493		951.216	365.02
	951.698	135.981		951.698	205.047		951.698	290.57		951.698	365.097
	952.181	136.058		952.181	205.121		952.181	290.641		952.181	365.17
	952.663	136.132		952.663	205.191		952.663	290.706		952.663	365.238
	953.145	136.206		953.145	205.26		953.145	290.768		953.145	365.305
	953.627	136.281		953.627	205.329		953.627	290.83		953.627	365.371
	954.109	136.36		954.109	205.4		954.109	290.892		954.109	365.44
	954.591	136.441		954.591	205.474		954.591	290.956		954.591	365.509
	955.073	136.522		955.073	205.549		955.073	291.017		955.073	365.576
	955.555	136.6		955.555	205.622		955.555	291.073		955.555	365.636
	956.038	136.672		956.038	205.691		956.038	291.122		956.038	365.688
	956.52	136.738		956.52	205.756		956.52	291.163		956.52	365.73
	957.002	136.799		957.002	205.818		957.002	291.199		957.002	365.766
	957.484	136.858		957.484	205.879		957.484	291.231		957.484	365.798
	957.966	136.917		957.966	205.938		957.966	291.263		957.966	365.829
	958.448	136.976		958.448	205.997		958.448	291.293		958.448	365.858
	958.93	137.033		958.93	206.052		958.93	291.32		958.93	365.882
	959.412	137.087		959.412	206.102		959.412	291.341		959.412	365.901
	959.894	137.137		959.894	206.148		959.894	291.355		959.894	365.912
	960.377	137.184		960.377	206.191		960.377	291.363		960.377	365.918
	960.859	137.233		960.859	206.235		960.859	291.372		960.859	365.924
	961.341	137.289		961.341	206.285		961.341	291.385		961.341	365.936
	961.823	137.354		961.823	206.346		961.823	291.409		961.823	365.959
	962.305	137.43		962.305	206.418		962.305	291.448		962.305	365.998
	962.787	137.517		962.787	206.504		962.787	291.502		962.787	366.054
	963.269	137.612		963.269	206.6		963.269	291.571		963.269	366.125
	963.751	137.715		963.751	206.707		963.751	291.655		963.751	366.213
	964.234	137.823		964.234	206.822		964.234	291.755		964.234	366.317
	964.716	137.936		964.716	206.945		964.716	291.871		964.716	366.438
	965.198	138.056		965.198	207.075		965.198	292.004		965.198	366.576
	965.68	138.179		965.68	207.209		965.68	292.151		965.68	366.726
	966.162	138.305		966.162	207.342		966.162	292.306		966.162	366.884
	966.644	138.428		966.644	207.471		966.644	292.461		966.644	367.04
	967.126	138.543		967.126	207.592		967.126	292.606		967.126	367.186
	967.608	138.649		967.608	207.701		967.608	292.735		967.608	367.315
	968.091	138.744		968.091	207.8		968.091	292.844		968.091	367.424
	968.572	138.83		968.572	207.889		968.572	292.933		968.572	367.514
	969.055	138.911		969.055	207.972		969.055	293.005		969.055	367.588
	969.537	138.988		969.537	208.052		969.537	293.063		969.537	367.65
	970.019	139.064		970.019	208.129		970.019	293.109		970.019	367.702
	970.501	139.137		970.501	208.203		970.501	293.146		970.501	367.745
	970.983	139.206		970.983	208.274		970.983	293.172		970.983	367.778
	971.465	139.272		971.465	208.341		971.465	293.187		971.465	367.801
	971.947	139.333		971.947	208.406		971.947	293.193		971.947	367.813
	972.429	139.394		972.429	208.47		972.429	293.19		972.429	367.817
	972.912	139.457		972.912	208.536		972.912	293.183		972.912	367.815
	973.394	139.523		973.394	208.605		973.394	293.171		973.394	367.809
	973.876	139.592		973.876	208.677		973.876	293.156		973.876	367.8
	974.358	139.665		974.358	208.751		974.358	293.135		974.358	367.786
	974.84	139.738		974.84	208.826		974.84	293.106		974.84	367.764
	975.322	139.812		975.322	208.899		975.322	293.065		975.322	367.733
	975.804	139.885		975.804	208.972		975.804	293.012		975.804	367.689
	976.286	139.961		976.286	209.046		976.286	292.944		976.286	367.632
	976.769	140.042		976.769	209.122		976.769	292.862		976.769	367.562
	977.251	140.129		977.251	209.204		977.251	292.762		977.251	367.476
	977.733	140.221		977.733	209.29		977.733	292.639		977.733	367.368
	978.215	140.319		978.215	209.381		978.215	292.484		978.215	367.231
	978.697	140.419		978.697	209.474		978.697	292.285		978.697	367.051
	979.179	140.52		979.179	209.569		979.179	292.028		979.179	366.817
	979.661	140.622		979.661	209.664		979.661	291.703		979.661	366.519
	980.143	140.727		980.143	209.76		980.143	291.309		980.143	366.157
	980.625	140.836		980.625	209.859		980.625	290.859		980.625	365.743
	981.107	140.95		981.107	209.961		981.107	290.383		981.107	365.305
	981.59	141.068		981.59	210.065		981.59	289.93		981.59	364.889
	982.072	141.19		982.072	210.171		982.072	289.562		982.072	364.553
	982.554	141.313		982.554	210.278		982.554	289.348		982.554	364.36
	983.036	141.437		983.036	210.386		983.036	289.348		983.036	364.367
	983.518	141.561		983.518	210.496		983.518	289.605		983.518	364.61
	984	141.687		984	210.609		984	290.128		984	365.099
	984.482	141.817		984.482	210.727		984.482	290.889		984.482	365.806
	984.965	141.953		984.965	210.85		984.965	291.825		984.965	366.673
	985.447	142.093		985.447	210.977		985.447	292.849		985.447	367.62
	985.929	142.236		985.929	211.107		985.929	293.871		985.929	368.563
	986.411	142.379		986.411	211.236		986.411	294.812		986.411	369.43
	986.893	142.521		986.893	211.364		986.893	295.62		986.893	370.174
	987.375	142.662		987.375	211.491		987.375	296.275		987.375	370.777
	987.857	142.802		987.857	211.617		987.857	296.785		987.857	371.247
	988.339	142.944		988.339	211.745		988.339	297.173		988.339	371.606
	988.821	143.088		988.821	211.875		988.821	297.471		988.821	371.882
	989.304	143.235		989.304	212.007		989.304	297.704		989.304	372.101
	989.786	143.384		989.786	212.14		989.786	297.893		989.786	372.279
	990.268	143.534		990.268	212.273		990.268	298.05		990.268	372.428
	990.75	143.683		990.75	212.405		990.75	298.182		990.75	372.554
	991.232	143.832		991.232	212.536		991.232	298.295		991.232	372.663
	991.714	143.984		991.714	212.668		991.714	298.397		991.714	372.762
	992.196	144.139		992.196	212.802		992.196	298.496		992.196	372.858
	992.678	144.298		992.678	212.939		992.678	298.596		992.678	372.957
	993.16	144.463		993.16	213.081		993.16	298.7		993.16	373.062
	993.643	144.631		993.643	213.227		993.643	298.807		993.643	373.171
	994.125	144.801		994.125	213.377		994.125	298.914		994.125	373.282
	994.607	144.973		994.607	213.528		994.607	299.019		994.607	373.392
	995.089	145.146		995.089	213.681		995.089	299.122		995.089	373.503
	995.571	145.321		995.571	213.836		995.571	299.228		995.571	373.617
	996.053	145.501		996.053	213.994		996.053	299.34		996.053	373.736
	996.535	145.685		996.535	214.153		996.535	299.46		996.535	373.862
	997.018	145.874		997.018	214.314		997.018	299.588		997.018	373.995
	997.5	146.066		997.5	214.476		997.5	299.72		997.5	374.131
	997.982	146.259		997.982	214.638		997.982	299.853		997.982	374.266
	998.464	146.453		998.464	214.8		998.464	299.983		998.464	374.398
	998.946	146.646		998.946	214.962		998.946	300.109		998.946	374.526
	999.428	146.839		999.428	215.124		999.428	300.231		999.428	374.652
	999.91	147.032		999.91	215.287		999.91	300.353		999.91	374.779
	1000.39	147.225		1000.39	215.449		1000.39	300.477		1000.39	374.909
	1000.87	147.418		1000.87	215.61		1000.87	300.603		1000.87	375.04
	1001.36	147.611		1001.36	215.771		1001.36	300.73		1001.36	375.172
	1001.84	147.802		1001.84	215.93		1001.84	300.853		1001.84	375.3
	1002.32	147.99		1002.32	216.088		1002.32	300.973		1002.32	375.423
	1002.8	148.176		1002.8	216.245		1002.8	301.088		1002.8	375.54
	1003.28	148.359		1003.28	216.401		1003.28	301.2		1003.28	375.653
	1003.77	148.54		1003.77	216.556		1003.77	301.312		1003.77	375.764
	1004.25	148.718		1004.25	216.71		1004.25	301.425		1004.25	375.875
	1004.73	148.893		1004.73	216.862		1004.73	301.536		1004.73	375.985
	1005.21	149.065		1005.21	217.01		1005.21	301.644		1005.21	376.093
	1005.7	149.232		1005.7	217.154		1005.7	301.747		1005.7	376.197
	1006.18	149.397		1006.18	217.295		1006.18	301.842		1006.18	376.294
	1006.66	149.56		1006.66	217.433		1006.66	301.93		1006.66	376.385
	1007.14	149.722		1007.14	217.57		1007.14	302.016		1007.14	376.472
	1007.62	149.883		1007.62	217.707		1007.62	302.1		1007.62	376.558
	1008.11	150.045		1008.11	217.843		1008.11	302.186		1008.11	376.642
	1008.59	150.205		1008.59	217.978		1008.59	302.271		1008.59	376.725
	1009.07	150.363		1009.07	218.109		1009.07	302.352		1009.07	376.805
	1009.55	150.516		1009.55	218.237		1009.55	302.426		1009.55	376.876
	1010.03	150.664		1010.03	218.358		1010.03	302.489		1010.03	376.939
	1010.52	150.806		1010.52	218.472		1010.52	302.541		1010.52	376.991
	1011	150.942		1011	218.58		1011	302.583		1011	377.036
	1011.48	151.07		1011.48	218.68		1011.48	302.619		1011.48	377.074
	1011.96	151.192		1011.96	218.774		1011.96	302.651		1011.96	377.108
	1012.45	151.306		1012.45	218.86		1012.45	302.677		1012.45	377.136
	1012.93	151.412		1012.93	218.939		1012.93	302.697		1012.93	377.157
	1013.41	151.508		1013.41	219.012		1013.41	302.707		1013.41	377.168
	1013.89	151.596		1013.89	219.077		1013.89	302.704		1013.89	377.168
	1014.37	151.675		1014.37	219.137		1014.37	302.691		1014.37	377.156
	1014.86	151.746		1014.86	219.191		1014.86	302.668		1014.86	377.136
	1015.34	151.81		1015.34	219.241		1015.34	302.639		1015.34	377.11
	1015.82	151.869		1015.82	219.287		1015.82	302.607		1015.82	377.08
	1016.3	151.923		1016.3	219.329		1016.3	302.572		1016.3	377.047
	1016.78	151.974		1016.78	219.368		1016.78	302.534		1016.78	377.011
	1017.27	152.022		1017.27	219.405		1017.27	302.491		1017.27	376.969
	1017.75	152.069		1017.75	219.44		1017.75	302.442		1017.75	376.921
	1018.23	152.115		1018.23	219.475		1018.23	302.387		1018.23	376.866
	1018.71	152.161		1018.71	219.508		1018.71	302.329		1018.71	376.807
	1019.2	152.208		1019.2	219.542		1019.2	302.269		1019.2	376.747
	1019.68	152.254		1019.68	219.574		1019.68	302.209		1019.68	376.687
	1020.16	152.301		1020.16	219.605		1020.16	302.149		1020.16	376.627
	1020.64	152.347		1020.64	219.634		1020.64	302.087		1020.64	376.564
	1021.12	152.392		1021.12	219.661		1021.12	302.021		1021.12	376.496
	1021.61	152.436		1021.61	219.686		1021.61	301.948		1021.61	376.422
	1022.09	152.479		1022.09	219.71		1022.09	301.868		1022.09	376.34
	1022.57	152.52		1022.57	219.732		1022.57	301.784		1022.57	376.252
	1023.05	152.56		1023.05	219.752		1023.05	301.698		1023.05	376.161
	1023.53	152.599		1023.53	219.77		1023.53	301.613		1023.53	376.068
	1024.02	152.636		1024.02	219.785		1024.02	301.526		1024.02	375.973
	1024.5	152.671		1024.5	219.799		1024.5	301.437		1024.5	375.876
	1024.98	152.704		1024.98	219.811		1024.98	301.343		1024.98	375.773
	1025.46	152.736		1025.46	219.822		1025.46	301.24		1025.46	375.663
	1025.94	152.767		1025.94	219.834		1025.94	301.129		1025.94	375.548
	1026.43	152.798		1026.43	219.848		1026.43	301.013		1026.43	375.427
	1026.91	152.829		1026.91	219.864		1026.91	300.893		1026.91	375.305
	1027.39	152.86		1027.39	219.883		1027.39	300.772		1027.39	375.182
	1027.87	152.891		1027.87	219.905		1027.87	300.649		1027.87	375.058
	1028.36	152.923		1028.36	219.93		1028.36	300.524		1028.36	374.932
	1028.84	152.955		1028.84	219.957		1028.84	300.392		1028.84	374.8
	1029.32	152.988		1029.32	219.984		1029.32	300.254		1029.32	374.661
	1029.8	153.021		1029.8	220.012		1029.8	300.108		1029.8	374.512
	1030.28	153.055		1030.28	220.039		1030.28	299.956		1030.28	374.356
	1030.77	153.09		1030.77	220.064		1030.77	299.801		1030.77	374.194
	1031.25	153.125		1031.25	220.087		1031.25	299.644		1031.25	374.028
	1031.73	153.158		1031.73	220.106		1031.73	299.485		1031.73	373.858
	1032.21	153.19		1032.21	220.122		1032.21	299.319		1032.21	373.681
	1032.69	153.222		1032.69	220.136		1032.69	299.142		1032.69	373.494
	1033.18	153.252		1033.18	220.147		1033.18	298.952		1033.18	373.295
	1033.66	153.282		1033.66	220.156		1033.66	298.749		1033.66	373.084
	1034.14	153.312		1034.14	220.164		1034.14	298.533		1034.14	372.863
	1034.62	153.343		1034.62	220.172		1034.62	298.309		1034.62	372.635
	1035.11	153.374		1035.11	220.179		1035.11	298.079		1035.11	372.401
	1035.59	153.404		1035.59	220.185		1035.59	297.842		1035.59	372.162
	1036.07	153.434		1036.07	220.19		1036.07	297.597		1036.07	371.914
	1036.55	153.462		1036.55	220.195		1036.55	297.339		1036.55	371.655
	1037.03	153.489		1037.03	220.2		1037.03	297.067		1037.03	371.381
	1037.52	153.515		1037.52	220.206		1037.52	296.779		1037.52	371.092
	1038	153.54		1038	220.213		1038	296.478		1038	370.791
	1038.48	153.564		1038.48	220.221		1038.48	296.167		1038.48	370.481
	1038.96	153.588		1038.96	220.229		1038.96	295.846		1038.96	370.163
	1039.44	153.61		1039.44	220.237		1039.44	295.517		1039.44	369.839
	1039.93	153.63		1039.93	220.243		1039.93	295.176		1039.93	369.504
	1040.41	153.649		1040.41	220.248		1040.41	294.819		1040.41	369.155
	1040.89	153.665		1040.89	220.252		1040.89	294.443		1040.89	368.79
	1041.37	153.681		1041.37	220.257		1041.37	294.048		1041.37	368.409
	1041.85	153.696		1041.85	220.262		1041.85	293.638		1041.85	368.013
	1042.34	153.712		1042.34	220.27		1042.34	293.217		1042.34	367.607
	1042.82	153.728		1042.82	220.279		1042.82	292.788		1042.82	367.193
	1043.3	153.744		1043.3	220.29		1043.3	292.351		1043.3	366.771
	1043.78	153.76		1043.78	220.301		1043.78	291.901		1043.78	366.336
	1044.27	153.775		1044.27	220.311		1044.27	291.433		1044.27	365.884
	1044.75	153.789		1044.75	220.32		1044.75	290.941		1044.75	365.41
	1045.23	153.801		1045.23	220.325		1045.23	290.423		1045.23	364.913
	1045.71	153.812		1045.71	220.328		1045.71	289.882		1045.71	364.394
	1046.19	153.821		1046.19	220.328		1046.19	289.32		1046.19	363.857
	1046.68	153.828		1046.68	220.325		1046.68	288.74		1046.68	363.306
	1047.16	153.832		1047.16	220.318		1047.16	288.141		1047.16	362.74
	1047.64	153.835		1047.64	220.311		1047.64	287.521		1047.64	362.157
	1048.12	153.836		1048.12	220.302		1048.12	286.873		1048.12	361.55
	1048.6	153.837		1048.6	220.293		1048.6	286.194		1048.6	360.917
	1049.09	153.837		1049.09	220.286		1049.09	285.482		1049.09	360.256
	1049.57	153.837		1049.57	220.279		1049.57	284.742		1049.57	359.571
	1050.05	153.836		1050.05	220.273		1050.05	283.979		1050.05	358.866
	1050.53	153.833		1050.53	220.267		1050.53	283.198		1050.53	358.145
	1051.02	153.828		1051.02	220.259		1051.02	282.398		1051.02	357.408
	1051.5	153.818		1051.5	220.249		1051.5	281.575		1051.5	356.651
	1051.98	153.805		1051.98	220.234		1051.98	280.722		1051.98	355.867
	1052.46	153.788		1052.46	220.215		1052.46	279.836		1052.46	355.053
	1052.94	153.767		1052.94	220.192		1052.94	278.915		1052.94	354.209
	1053.42	153.744		1053.42	220.165		1053.42	277.966		1053.42	353.341
	1053.91	153.719		1053.91	220.134		1053.91	276.998		1053.91	352.459
	1054.39	153.692		1054.39	220.098		1054.39	276.022		1054.39	351.573
	1054.87	153.661		1054.87	220.057		1054.87	275.045		1054.87	350.688
	1055.35	153.626		1055.35	220.011		1055.35	274.07		1055.35	349.808
	1055.84	153.585		1055.84	219.959		1055.84	273.098		1055.84	348.932
	1056.32	153.538		1056.32	219.902		1056.32	272.133		1056.32	348.065
	1056.8	153.484		1056.8	219.84		1056.8	271.186		1056.8	347.215
	1057.28	153.425		1057.28	219.775		1057.28	270.272		1057.28	346.396
	1057.76	153.363		1057.76	219.71		1057.76	269.408		1057.76	345.625
	1058.25	153.299		1058.25	219.645		1058.25	268.61		1058.25	344.915
	1058.73	153.236		1058.73	219.585		1058.73	267.881		1058.73	344.27
	1059.21	153.179		1059.21	219.531		1059.21	267.217		1059.21	343.683
	1059.69	153.13		1059.69	219.487		1059.69	266.604		1059.69	343.144
	1060.17	153.092		1060.17	219.454		1060.17	266.03		1060.17	342.637
	1060.66	153.066		1060.66	219.435		1060.66	265.487		1060.66	342.157
	1061.14	153.055		1061.14	219.429		1061.14	264.974		1061.14	341.701
	1061.62	153.057		1061.62	219.436		1061.62	264.495		1061.62	341.273
	1062.1	153.073		1062.1	219.455		1062.1	264.054		1062.1	340.876
	1062.59	153.099		1062.59	219.48		1062.59	263.652		1062.59	340.51
	1063.07	153.133		1063.07	219.509		1063.07	263.283		1063.07	340.172
	1063.55	153.17		1063.55	219.538		1063.55	262.941		1063.55	339.857
	1064.03	153.208		1064.03	219.565		1064.03	262.623		1064.03	339.561
	1064.51	153.243		1064.51	219.589		1064.51	262.332		1064.51	339.289
	1065	153.275		1065	219.609		1065	262.078		1065	339.049
	1065.48	153.301		1065.48	219.627		1065.48	261.871		1065.48	338.854
	1065.96	153.322		1065.96	219.642		1065.96	261.719		1065.96	338.711
	1066.44	153.336		1066.44	219.655		1066.44	261.624		1066.44	338.62
	1066.92	153.345		1066.92	219.666		1066.92	261.575		1066.92	338.573
	1067.41	153.349		1067.41	219.674		1067.41	261.562		1067.41	338.559
	1067.89	153.35		1067.89	219.68		1067.89	261.574		1067.89	338.568
	1068.37	153.346		1068.37	219.681		1068.37	261.609		1068.37	338.598
	1068.85	153.341		1068.85	219.679		1068.85	261.671		1068.85	338.653
	1069.34	153.333		1069.34	219.672		1069.34	261.768		1069.34	338.74
	1069.82	153.324		1069.82	219.66		1069.82	261.905		1069.82	338.864
	1070.3	153.312		1070.3	219.645		1070.3	262.08		1070.3	339.024
	1070.78	153.299		1070.78	219.625		1070.78	262.283		1070.78	339.21
	1071.26	153.282		1071.26	219.601		1071.26	262.501		1071.26	339.411
	1071.75	153.263		1071.75	219.573		1071.75	262.723		1071.75	339.618
	1072.23	153.241		1072.23	219.543		1072.23	262.948		1072.23	339.829
	1072.71	153.217		1072.71	219.512		1072.71	263.18		1072.71	340.048
	1073.19	153.19		1073.19	219.481		1073.19	263.429		1073.19	340.285
	1073.67	153.161		1073.67	219.45		1073.67	263.701		1073.67	340.545
	1074.16	153.131		1074.16	219.42		1074.16	263.995		1074.16	340.828
	1074.64	153.099		1074.64	219.389		1074.64	264.303		1074.64	341.126
	1075.12	153.067		1075.12	219.359		1075.12	264.615		1075.12	341.429
	1075.6	153.033		1075.6	219.328		1075.6	264.924		1075.6	341.728
	1076.09	152.999		1076.09	219.296		1076.09	265.229		1076.09	342.023
	1076.57	152.966		1076.57	219.262		1076.57	265.536		1076.57	342.318
	1077.05	152.932		1077.05	219.228		1077.05	265.855		1077.05	342.623
	1077.53	152.9		1077.53	219.194		1077.53	266.192		1077.53	342.941
	1078.01	152.868		1078.01	219.158		1078.01	266.545		1078.01	343.273
	1078.49	152.835		1078.49	219.122		1078.49	266.906		1078.49	343.613
	1078.98	152.801		1078.98	219.085		1078.98	267.264		1078.98	343.949
	1079.46	152.766		1079.46	219.047		1079.46	267.609		1079.46	344.275
	1079.94	152.729		1079.94	219.007		1079.94	267.941		1079.94	344.59
	1080.42	152.69		1080.42	218.967		1080.42	268.265		1080.42	344.899
	1080.91	152.648		1080.91	218.927		1080.91	268.59		1080.91	345.208
	1081.39	152.604		1081.39	218.886		1081.39	268.923		1081.39	345.525
	1081.87	152.558		1081.87	218.846		1081.87	269.264		1081.87	345.85
	1082.35	152.511		1082.35	218.804		1082.35	269.608		1082.35	346.177
	1082.83	152.461		1082.83	218.76		1082.83	269.947		1082.83	346.499
	1083.32	152.408		1083.32	218.713		1083.32	270.276		1083.32	346.811
	1083.8	152.354		1083.8	218.663		1083.8	270.597		1083.8	347.115
	1084.28	152.298		1084.28	218.612		1084.28	270.916		1084.28	347.418
	1084.76	152.24		1084.76	218.558		1084.76	271.244		1084.76	347.73
	1085.24	152.182		1085.24	218.505		1085.24	271.588		1085.24	348.057
	1085.73	152.122		1085.73	218.451		1085.73	271.949		1085.73	348.4
	1086.21	152.061		1086.21	218.398		1086.21	272.319		1086.21	348.752
	1086.69	151.998		1086.69	218.345		1086.69	272.691		1086.69	349.106
	1087.17	151.935		1087.17	218.29		1087.17	273.055		1087.17	349.453
	1087.65	151.87		1087.65	218.234		1087.65	273.409		1087.65	349.79
	1088.14	151.804		1088.14	218.176		1088.14	273.756		1088.14	350.119
	1088.62	151.737		1088.62	218.116		1088.62	274.102		1088.62	350.445
	1089.1	151.669		1089.1	218.053		1089.1	274.449		1089.1	350.768
	1089.58	151.599		1089.58	217.988		1089.58	274.795		1089.58	351.088
	1090.07	151.527		1090.07	217.921		1090.07	275.131		1090.07	351.396
	1090.55	151.452		1090.55	217.852		1090.55	275.447		1090.55	351.683
	1091.03	151.374		1091.03	217.779		1091.03	275.735		1091.03	351.944
	1091.51	151.293		1091.51	217.704		1091.51	275.994		1091.51	352.176
	1091.99	151.208		1091.99	217.625		1091.99	276.227		1091.99	352.385
	1092.48	151.12		1092.48	217.541		1092.48	276.443		1092.48	352.575
	1092.96	151.029		1092.96	217.455		1092.96	276.647		1092.96	352.752
	1093.44	150.934		1093.44	217.364		1093.44	276.838		1093.44	352.917
	1093.92	150.834		1093.92	217.268		1093.92	277.013		1093.92	353.063
	1094.4	150.729		1094.4	217.168		1094.4	277.162		1094.4	353.186
	1094.89	150.618		1094.89	217.064		1094.89	277.283		1094.89	353.279
	1095.37	150.502		1095.37	216.955		1095.37	277.373		1095.37	353.343
	1095.85	150.381		1095.85	216.842		1095.85	277.44		1095.85	353.384
	1096.33	150.257		1096.33	216.727		1096.33	277.491		1096.33	353.41
	1096.82	150.132		1096.82	216.609		1096.82	277.534		1096.82	353.426
	1097.3	150.007		1097.3	216.491		1097.3	277.572		1097.3	353.435
	1097.78	149.881		1097.78	216.372		1097.78	277.602		1097.78	353.436
	1098.26	149.757		1098.26	216.252		1098.26	277.618		1098.26	353.424
	1098.74	149.635		1098.74	216.134		1098.74	277.617		1098.74	353.396
	1099.23	149.516		1099.23	216.017		1099.23	277.599		1099.23	353.355
	1099.71	149.401		1099.71	215.904		1099.71	277.57		1099.71	353.307
	1100.19	149.293		1100.19	215.797		1100.19	277.539		1100.19	353.259
	1100.67	149.192		1100.67	215.696		1100.67	277.51		1100.67	353.218
	1101.15	149.099		1101.15	215.602		1101.15	277.486		1101.15	353.183
	1101.64	149.014		1101.64	215.514		1101.64	277.462		1101.64	353.153
	1102.12	148.934		1102.12	215.432		1102.12	277.433		1102.12	353.119
	1102.6	148.86		1102.6	215.354		1102.6	277.395		1102.6	353.079
	1103.08	148.79		1103.08	215.282		1103.08	277.35		1103.08	353.034
	1103.57	148.725		1103.57	215.215		1103.57	277.304		1103.57	352.989
	1104.05	148.666		1104.05	215.155		1104.05	277.267		1104.05	352.953
	1104.53	148.614		1104.53	215.103		1104.53	277.247		1104.53	352.931
	1105.01	148.569		1105.01	215.058		1105.01	277.242		1105.01	352.924
	1105.49	148.53		1105.49	215.02		1105.49	277.25		1105.49	352.929
	1105.98	148.497		1105.98	214.988		1105.98	277.263		1105.98	352.939
	1106.46	148.469		1106.46	214.962		1106.46	277.273		1106.46	352.948
	1106.94	148.446		1106.94	214.943		1106.94	277.281		1106.94	352.957
	1107.42	148.43		1107.42	214.931		1107.42	277.291		1107.42	352.97
	1107.9	148.421		1107.9	214.928		1107.9	277.308		1107.9	352.993
	1108.39	148.422		1108.39	214.935		1108.39	277.338		1108.39	353.032
	1108.87	148.431		1108.87	214.953		1108.87	277.381		1108.87	353.086
	1109.35	148.448		1109.35	214.978		1109.35	277.432		1109.35	353.15
	1109.83	148.47		1109.83	215.011		1109.83	277.484		1109.83	353.216
	1110.32	148.497		1110.32	215.048		1110.32	277.532		1110.32	353.279
	1110.8	148.528		1110.8	215.089		1110.8	277.576		1110.8	353.337
	1111.28	148.563		1111.28	215.134		1111.28	277.62		1111.28	353.397
	1111.76	148.604		1111.76	215.183		1111.76	277.673		1111.76	353.463
	1112.24	148.65		1112.24	215.238		1112.24	277.739		1112.24	353.542
	1112.72	148.703		1112.72	215.299		1112.72	277.819		1112.72	353.634
	1113.21	148.763		1113.21	215.368		1113.21	277.908		1113.21	353.734
	1113.69	148.829		1113.69	215.443		1113.69	277.999		1113.69	353.837
	1114.17	148.901		1114.17	215.526		1114.17	278.088		1114.17	353.937
	1114.65	148.98		1114.65	215.618		1114.65	278.173		1114.65	354.034
	1115.14	149.067		1115.14	215.718		1115.14	278.26		1115.14	354.133
	1115.62	149.161		1115.62	215.827		1115.62	278.356		1115.62	354.24
	1116.1	149.266		1116.1	215.944		1116.1	278.465		1116.1	354.359
	1116.58	149.379		1116.58	216.069		1116.58	278.589		1116.58	354.491
	1117.06	149.499		1117.06	216.199		1117.06	278.723		1117.06	354.631
	1117.55	149.626		1117.55	216.334		1117.55	278.86		1117.55	354.773
	1118.03	149.755		1118.03	216.47		1118.03	278.995		1118.03	354.913
	1118.51	149.887		1118.51	216.608		1118.51	279.128		1118.51	355.05
	1118.99	150.018		1118.99	216.746		1118.99	279.264		1118.99	355.19
	1119.47	150.148		1119.47	216.884		1119.47	279.41		1119.47	355.337
	1119.96	150.277		1119.96	217.022		1119.96	279.571		1119.96	355.498
	1120.44	150.404		1120.44	217.159		1120.44	279.749		1120.44	355.673
	1120.92	150.53		1120.92	217.295		1120.92	279.937		1120.92	355.857
	1121.4	150.655		1121.4	217.43		1121.4	280.131		1121.4	356.046
	1121.89	150.78		1121.89	217.563		1121.89	280.326		1121.89	356.234
	1122.37	150.906		1122.37	217.698		1122.37	280.522		1122.37	356.422
	1122.85	151.034		1122.85	217.834		1122.85	280.724		1122.85	356.614
	1123.33	151.166		1123.33	217.973		1123.33	280.938		1123.33	356.816
	1123.81	151.3		1123.81	218.114		1123.81	281.169		1123.81	357.033
	1124.3	151.435		1124.3	218.257		1124.3	281.415		1124.3	357.263
	1124.78	151.571		1124.78	218.4		1124.78	281.673		1124.78	357.504
	1125.26	151.706		1125.26	218.541		1125.26	281.935		1125.26	357.75
	1125.74	151.836		1125.74	218.678		1125.74	282.195		1125.74	357.995
	1126.22	151.962		1126.22	218.81		1126.22	282.454		1126.22	358.239
	1126.71	152.081		1126.71	218.935		1126.71	282.715		1126.71	358.485
	1127.19	152.191		1127.19	219.052		1127.19	282.986		1127.19	358.741
	1127.67	152.293		1127.67	219.16		1127.67	283.271		1127.67	359.008
	1128.15	152.386		1128.15	219.259		1128.15	283.571		1128.15	359.29
	1128.63	152.469		1128.63	219.347		1128.63	283.882		1128.63	359.581
	1129.12	152.543		1129.12	219.425		1129.12	284.199		1129.12	359.877
	1129.6	152.607		1129.6	219.493		1129.6	284.518		1129.6	360.175
	1130.08	152.664		1130.08	219.552		1130.08	284.837		1130.08	360.475
	1130.56	152.714		1130.56	219.601		1130.56	285.16		1130.56	360.779
	1131.05	152.759		1131.05	219.644		1131.05	285.492		1131.05	361.091
	1131.53	152.799		1131.53	219.681		1131.53	285.836		1131.53	361.414
	1132.01	152.835		1132.01	219.714		1132.01	286.19		1132.01	361.748
	1132.49	152.867		1132.49	219.743		1132.49	286.55		1132.49	362.087
	1132.97	152.896		1132.97	219.769		1132.97	286.909		1132.97	362.424
	1133.46	152.923		1133.46	219.793		1133.46	287.261		1133.46	362.755
	1133.94	152.946		1133.94	219.815		1133.94	287.604		1133.94	363.078
	1134.42	152.966		1134.42	219.834		1134.42	287.939		1134.42	363.393
	1134.9	152.983		1134.9	219.849		1134.9	288.269		1134.9	363.704
	1135.38	152.996		1135.38	219.86		1135.38	288.597		1135.38	364.013
	1135.87	153.005		1135.87	219.867		1135.87	288.922		1135.87	364.317
	1136.35	153.01		1136.35	219.868		1136.35	289.241		1136.35	364.616
	1136.83	153.011		1136.83	219.865		1136.83	289.553		1136.83	364.905
	1137.31	153.007		1137.31	219.858		1137.31	289.856		1137.31	365.186
	1137.8	153		1137.8	219.848		1137.8	290.155		1137.8	365.463
	1138.28	152.988		1138.28	219.835		1138.28	290.455		1138.28	365.741
	1138.76	152.972		1138.76	219.819		1138.76	290.766		1138.76	366.028
	1139.24	152.952		1139.24	219.8		1139.24	291.09		1139.24	366.33
	1139.72	152.928		1139.72	219.777		1139.72	291.43		1139.72	366.646
	1140.21	152.9		1140.21	219.752		1140.21	291.781		1140.21	366.974
	1140.69	152.871		1140.69	219.724		1140.69	292.136		1140.69	367.306
	1141.17	152.84		1141.17	219.695		1141.17	292.491		1141.17	367.638
	1141.65	152.809		1141.65	219.667		1141.65	292.842		1141.65	367.966
	1142.13	152.78		1142.13	219.64		1142.13	293.189		1142.13	368.291
	1142.62	152.754		1142.62	219.616		1142.62	293.536		1142.62	368.613
	1143.1	152.732		1143.1	219.597		1143.1	293.883		1143.1	368.934
	1143.58	152.714		1143.58	219.582		1143.58	294.228		1143.58	369.253
	1144.06	152.7		1144.06	219.571		1144.06	294.57		1144.06	369.568
	1144.55	152.69		1144.55	219.564		1144.55	294.902		1144.55	369.875
	1145.03	152.685		1145.03	219.559		1145.03	295.224		1145.03	370.172
	1145.51	152.682		1145.51	219.557		1145.51	295.535		1145.51	370.459
	1145.99	152.683		1145.99	219.558		1145.99	295.838		1145.99	370.739
	1146.47	152.686		1146.47	219.562		1146.47	296.136		1146.47	371.015
	1146.96	152.692		1146.96	219.569		1146.96	296.433		1146.96	371.289
	1147.44	152.7		1147.44	219.58		1147.44	296.728		1147.44	371.562
	1147.92	152.711		1147.92	219.596		1147.92	297.021		1147.92	371.832
	1148.4	152.727		1148.4	219.619		1148.4	297.307		1148.4	372.098
	1148.88	152.75		1148.88	219.65		1148.88	297.586		1148.88	372.359
	1149.37	152.783		1149.37	219.691		1149.37	297.86		1149.37	372.616
	1149.85	152.827		1149.85	219.744		1149.85	298.131		1149.85	372.871
	1150.33	152.884		1150.33	219.809		1150.33	298.406		1150.33	373.13
	1150.81	152.953		1150.81	219.886		1150.81	298.685		1150.81	373.394
	1151.3	153.034		1151.3	219.975		1151.3	298.97		1151.3	373.663
	1151.78	153.124		1151.78	220.072		1151.78	299.257		1151.78	373.935
	1152.26	153.22		1152.26	220.176		1152.26	299.541		1152.26	374.205
	1152.74	153.318		1152.74	220.281		1152.74	299.818		1152.74	374.469
	1153.22	153.417		1153.22	220.386		1153.22	300.086		1153.22	374.726
	1153.7	153.512		1153.7	220.486		1153.7	300.345		1153.7	374.975
	1154.19	153.604		1154.19	220.582		1154.19	300.597		1154.19	375.217
	1154.67	153.69		1154.67	220.671		1154.67	300.842		1154.67	375.452
	1155.15	153.771		1155.15	220.754		1155.15	301.081		1155.15	375.68
	1155.63	153.846		1155.63	220.83		1155.63	301.311		1155.63	375.896
	1156.12	153.916		1156.12	220.902		1156.12	301.527		1156.12	376.099
	1156.6	153.981		1156.6	220.968		1156.6	301.727		1156.6	376.287
	1157.08	154.041		1157.08	221.031		1157.08	301.91		1157.08	376.458
	1157.56	154.096		1157.56	221.09		1157.56	302.076		1157.56	376.615
	1158.04	154.147		1158.04	221.144		1158.04	302.227		1158.04	376.759
	1158.53	154.194		1158.53	221.194		1158.53	302.364		1158.53	376.891
	1159.01	154.237		1159.01	221.241		1159.01	302.486		1159.01	377.01
	1159.49	154.276		1159.49	221.284		1159.49	302.593		1159.49	377.115
	1159.97	154.314		1159.97	221.324		1159.97	302.682		1159.97	377.202
	1160.45	154.349		1160.45	221.362		1160.45	302.751		1160.45	377.269
	1160.94	154.383		1160.94	221.398		1160.94	302.801		1160.94	377.315
	1161.42	154.417		1161.42	221.433		1161.42	302.833		1161.42	377.343
	1161.9	154.45		1161.9	221.466		1161.9	302.849		1161.9	377.354
	1162.38	154.482		1162.38	221.497		1162.38	302.85		1162.38	377.351
	1162.87	154.512		1162.87	221.526		1162.87	302.836		1162.87	377.332
	1163.35	154.54		1163.35	221.554		1163.35	302.805		1163.35	377.297
	1163.83	154.565		1163.83	221.58		1163.83	302.753		1163.83	377.245
	1164.31	154.588		1164.31	221.604		1164.31	302.679		1164.31	377.173
	1164.79	154.609		1164.79	221.626		1164.79	302.583		1164.79	377.08
	1165.28	154.628		1165.28	221.647		1165.28	302.467		1165.28	376.97
	1165.76	154.645		1165.76	221.665		1165.76	302.333		1165.76	376.843
	1166.24	154.66		1166.24	221.681		1166.24	302.186		1166.24	376.702
	1166.72	154.674		1166.72	221.695		1166.72	302.026		1166.72	376.548
	1167.2	154.687		1167.2	221.709		1167.2	301.852		1167.2	376.38
	1167.69	154.7		1167.69	221.723		1167.69	301.663		1167.69	376.197
	1168.17	154.714		1168.17	221.737		1168.17	301.458		1168.17	375.998
	1168.65	154.727		1168.65	221.753		1168.65	301.238		1168.65	375.784
	1169.13	154.741		1169.13	221.77		1169.13	301.003		1169.13	375.557
	1169.62	154.755		1169.62	221.787		1169.62	300.757		1169.62	375.32
	1170.1	154.769		1170.1	221.804		1170.1	300.502		1170.1	375.077
	1170.58	154.781		1170.58	221.82		1170.58	300.241		1170.58	374.827
	1171.06	154.793		1171.06	221.834		1171.06	299.971		1171.06	374.572
	1171.54	154.803		1171.54	221.846		1171.54	299.694		1171.54	374.311
	1172.03	154.814		1172.03	221.856		1172.03	299.407		1172.03	374.042
	1172.51	154.824		1172.51	221.866		1172.51	299.113		1172.51	373.766
	1172.99	154.834		1172.99	221.875		1172.99	298.815		1172.99	373.486
	1173.47	154.844		1173.47	221.883		1173.47	298.516		1173.47	373.206
	1173.95	154.854		1173.95	221.892		1173.95	298.22		1173.95	372.927
	1174.44	154.864		1174.44	221.9		1174.44	297.929		1174.44	372.652
	1174.92	154.872		1174.92	221.907		1174.92	297.64		1174.92	372.379
	1175.4	154.879		1175.4	221.914		1175.4	297.351		1175.4	372.107
	1175.88	154.885		1175.88	221.92		1175.88	297.06		1175.88	371.834
	1176.37	154.891		1176.37	221.924		1176.37	296.768		1176.37	371.561
	1176.85	154.897		1176.85	221.928		1176.85	296.477		1176.85	371.29
	1177.33	154.903		1177.33	221.931		1177.33	296.192		1177.33	371.025
	1177.81	154.909		1177.81	221.933		1177.81	295.914		1177.81	370.768
	1178.29	154.915		1178.29	221.936		1178.29	295.646		1178.29	370.52
	1178.78	154.921		1178.78	221.941		1178.78	295.385		1178.78	370.277
	1179.26	154.927		1179.26	221.947		1179.26	295.128		1179.26	370.038
	1179.74	154.933		1179.74	221.954		1179.74	294.871		1179.74	369.799
	1180.22	154.938		1180.22	221.962		1180.22	294.615		1180.22	369.561
	1180.7	154.942		1180.7	221.971		1180.7	294.363		1180.7	369.327
	1181.19	154.945		1181.19	221.978		1181.19	294.118		1181.19	369.099
	1181.67	154.948		1181.67	221.984		1181.67	293.884		1181.67	368.882
	1182.15	154.95		1182.15	221.989		1182.15	293.663		1182.15	368.677
	1182.63	154.954		1182.63	221.992		1182.63	293.452		1182.63	368.482
	1183.12	154.958		1183.12	221.995		1183.12	293.25		1183.12	368.294
	1183.6	154.965		1183.6	221.999		1183.6	293.052		1183.6	368.111
	1184.08	154.972		1184.08	222.002		1184.08	292.859		1184.08	367.931
	1184.56	154.981		1184.56	222.006		1184.56	292.673		1184.56	367.759
	1185.04	154.99		1185.04	222.009		1185.04	292.498		1185.04	367.598
	1185.53	154.999		1185.53	222.012		1185.53	292.337		1185.53	367.449
	1186.01	155.007		1186.01	222.014		1186.01	292.19		1186.01	367.314
	1186.49	155.013		1186.49	222.016		1186.49	292.054		1186.49	367.19
	1186.97	155.019		1186.97	222.02		1186.97	291.927		1186.97	367.074
	1187.45	155.025		1187.45	222.026		1187.45	291.804		1187.45	366.962
	1187.94	155.031		1187.94	222.033		1187.94	291.687		1187.94	366.854
	1188.42	155.036		1188.42	222.04		1188.42	291.577		1188.42	366.753
	1188.9	155.041		1188.9	222.048		1188.9	291.479		1188.9	366.662
	1189.38	155.045		1189.38	222.055		1189.38	291.397		1189.38	366.584
	1189.86	155.048		1189.86	222.06		1189.86	291.331		1189.86	366.521
	1190.35	155.052		1190.35	222.065		1190.35	291.278		1190.35	366.471
	1190.83	155.056		1190.83	222.069		1190.83	291.235		1190.83	366.431
	1191.31	155.061		1191.31	222.074		1191.31	291.2		1191.31	366.397
	1191.79	155.067		1191.79	222.08		1191.79	291.17		1191.79	366.37
	1192.28	155.073		1192.28	222.086		1192.28	291.15		1192.28	366.351
	1192.76	155.079		1192.76	222.091		1192.76	291.142		1192.76	366.343
	1193.24	155.084		1193.24	222.095		1193.24	291.15		1193.24	366.348
	1193.72	155.087		1193.72	222.097		1193.72	291.173		1193.72	366.368
	1194.2	155.088		1194.2	222.098		1194.2	291.209		1194.2	366.398
	1194.68	155.088		1194.68	222.099		1194.68	291.256		1194.68	366.438
	1195.17	155.088		1195.17	222.102		1195.17	291.309		1195.17	366.483
	1195.65	155.089		1195.65	222.107		1195.65	291.37		1195.65	366.536
	1196.13	155.092		1196.13	222.113		1196.13	291.442		1196.13	366.598
	1196.61	155.097		1196.61	222.121		1196.61	291.527		1196.61	366.674
	1197.1	155.104		1197.1	222.129		1197.1	291.63		1197.1	366.764
	1197.58	155.111		1197.58	222.136		1197.58	291.748		1197.58	366.87
	1198.06	155.119		1198.06	222.142		1198.06	291.879		1198.06	366.988
	1198.54	155.127		1198.54	222.146		1198.54	292.017		1198.54	367.114
	1199.02	155.135		1199.02	222.151		1199.02	292.159		1199.02	367.245
	1199.51	155.141		1199.51	222.155		1199.51	292.305		1199.51	367.381
	1199.99	155.146		1199.99	222.159		1199.99	292.458		1199.99	367.525
	1200.47	155.149		1200.47	222.163		1200.47	292.622		1200.47	367.679
	1200.95	155.151		1200.95	222.167		1200.95	292.8		1200.95	367.848
	1201.43	155.152		1201.43	222.169		1201.43	292.993		1201.43	368.03
	1201.92	155.152		1201.92	222.172		1201.92	293.198		1201.92	368.224
	1202.4	155.152		1202.4	222.174		1202.4	293.412		1202.4	368.425
	1202.88	155.153		1202.88	222.177		1202.88	293.633		1202.88	368.631
	1203.36	155.156		1203.36	222.18		1203.36	293.861		1203.36	368.842
	1203.85	155.159		1203.85	222.185		1203.85	294.097		1203.85	369.061
	1204.33	155.162		1204.33	222.189		1204.33	294.345		1204.33	369.29
	1204.81	155.165		1204.81	222.192		1204.81	294.607		1204.81	369.533
	1205.29	155.168		1205.29	222.195		1205.29	294.884		1205.29	369.789
	1205.77	155.169		1205.77	222.198		1205.77	295.173		1205.77	370.057
	1206.26	155.17		1206.26	222.2		1206.26	295.47		1206.26	370.333
	1206.74	155.171		1206.74	222.202		1206.74	295.772		1206.74	370.615
	1207.22	155.173		1207.22	222.206		1207.22	296.08		1207.22	370.903
	1207.7	155.176		1207.7	222.21		1207.7	296.396		1207.7	371.198
	1208.18	155.179		1208.18	222.215		1208.18	296.723		1208.18	371.504
	1208.67	155.182		1208.67	222.22		1208.67	297.062		1208.67	371.822
	1209.15	155.186		1209.15	222.225		1209.15	297.414		1209.15	372.151
	1209.63	155.189		1209.63	222.229		1209.63	297.774		1209.63	372.489
	1210.11	155.193		1210.11	222.233		1210.11	298.14		1210.11	372.833
	1210.6	155.197		1210.6	222.235		1210.6	298.508		1210.6	373.18
	1211.08	155.202		1211.08	222.237		1211.08	298.877		1211.08	373.53
	1211.56	155.208		1211.56	222.238		1211.56	299.251		1211.56	373.883
	1212.04	155.212		1212.04	222.238		1212.04	299.63		1212.04	374.242
	1212.52	155.217		1212.52	222.237		1212.52	300.016		1212.52	374.607
	1213.01	155.219		1213.01	222.236		1213.01	300.408		1213.01	374.975
	1213.49	155.221		1213.49	222.235		1213.49	300.804		1213.49	375.345
	1213.97	155.221		1213.97	222.236		1213.97	301.201		1213.97	375.714
	1214.45	155.222		1214.45	222.239		1214.45	301.595		1214.45	376.079
	1214.93	155.224		1214.93	222.243		1214.93	301.985		1214.93	376.441
	1215.42	155.226		1215.42	222.249		1215.42	302.373		1215.42	376.8
	1215.9	155.229		1215.9	222.255		1215.9	302.759		1215.9	377.159
	1216.38	155.232		1216.38	222.26		1216.38	303.144		1216.38	377.517
	1216.86	155.234		1216.86	222.263		1216.86	303.526		1216.86	377.873
	1217.35	155.236		1217.35	222.265		1217.35	303.904		1217.35	378.226
	1217.83	155.237		1217.83	222.267		1217.83	304.275		1217.83	378.572
	1218.31	155.238		1218.31	222.269		1218.31	304.637		1218.31	378.909
	1218.79	155.237		1218.79	222.271		1218.79	304.989		1218.79	379.236
	1219.27	155.237		1219.27	222.273		1219.27	305.334		1219.27	379.555
	1219.76	155.236		1219.76	222.275		1219.76	305.672		1219.76	379.868
	1220.24	155.235		1220.24	222.276		1220.24	306.005		1220.24	380.176
	1220.72	155.233		1220.72	222.275		1220.72	306.335		1220.72	380.479
	1221.2	155.231		1221.2	222.274		1221.2	306.66		1221.2	380.779
	1221.68	155.229		1221.68	222.273		1221.68	306.982		1221.68	381.075
	1222.17	155.228		1222.17	222.271		1222.17	307.3		1222.17	381.368
	1222.65	155.227		1222.65	222.27		1222.65	307.618		1222.65	381.66
	1223.13	155.226		1223.13	222.269		1223.13	307.938		1223.13	381.955
	1223.61	155.226		1223.61	222.268		1223.61	308.263		1223.61	382.254
	1224.09	155.226		1224.09	222.266		1224.09	308.594		1224.09	382.558
	1224.58	155.226		1224.58	222.264		1224.58	308.93		1224.58	382.867
	1225.06	155.225		1225.06	222.26		1225.06	309.268		1225.06	383.178
	1225.54	155.224		1225.54	222.256		1225.54	309.606		1225.54	383.489
	1226.02	155.222		1226.02	222.252		1226.02	309.939		1226.02	383.795
	1226.51	155.219		1226.51	222.248		1226.51	310.267		1226.51	384.096
	1226.99	155.214		1226.99	222.243		1226.99	310.586		1226.99	384.39
	1227.47	155.207		1227.47	222.237		1227.47	310.898		1227.47	384.676
	1227.95	155.197		1227.95	222.228		1227.95	311.199		1227.95	384.954
	1228.43	155.183		1228.43	222.216		1228.43	311.489		1228.43	385.22
	1228.92	155.166		1228.92	222.201		1228.92	311.766		1228.92	385.475
	1229.4	155.147		1229.4	222.183		1229.4	312.029		1229.4	385.717
	1229.88	155.124		1229.88	222.164		1229.88	312.277		1229.88	385.945
	1230.36	155.101		1230.36	222.144		1230.36	312.511		1230.36	386.159
	1230.84	155.076		1230.84	222.124		1230.84	312.732		1230.84	386.361
	1231.33	155.051		1231.33	222.103		1231.33	312.941		1231.33	386.552
	1231.81	155.026		1231.81	222.083		1231.81	313.139		1231.81	386.732
	1232.29	155.003		1232.29	222.063		1232.29	313.328		1232.29	386.902
	1232.77	154.983		1232.77	222.044		1232.77	313.506		1232.77	387.063
	1233.26	154.965		1233.26	222.027		1233.26	313.674		1233.26	387.214
	1233.74	154.951		1233.74	222.012		1233.74	313.832		1233.74	387.356
	1234.22	154.94		1234.22	222.001		1234.22	313.982		1234.22	387.49
	1234.7	154.932		1234.7	221.992		1234.7	314.123		1234.7	387.616
	1235.18	154.925		1235.18	221.984		1235.18	314.256		1235.18	387.735
	1235.66	154.918		1235.66	221.977		1235.66	314.382		1235.66	387.847
	1236.15	154.91		1236.15	221.97		1236.15	314.5		1236.15	387.952
	1236.63	154.899		1236.63	221.96		1236.63	314.61		1236.63	388.051
	1237.11	154.885		1237.11	221.948		1237.11	314.71		1237.11	388.141
	1237.59	154.867		1237.59	221.932		1237.59	314.8		1237.59	388.224
	1238.08	154.845		1238.08	221.91		1238.08	314.882		1238.08	388.299
	1238.56	154.819		1238.56	221.884		1238.56	314.955		1238.56	388.367
	1239.04	154.789		1239.04	221.852		1239.04	315.022		1239.04	388.428
	1239.52	154.758		1239.52	221.818		1239.52	315.084		1239.52	388.483
	1240	154.727		1240	221.784		1240	315.143		1240	388.535
	1240.49	154.7		1240.49	221.753		1240.49	315.2		1240.49	388.585
	1240.97	154.68		1240.97	221.732		1240.97	315.258		1240.97	388.635
	1241.45	154.67		1241.45	221.723		1241.45	315.318		1241.45	388.689
	1241.93	154.672		1241.93	221.729		1241.93	315.382		1241.93	388.747
	1242.41	154.688		1242.41	221.749		1242.41	315.45		1242.41	388.811
	1242.9	154.716		1242.9	221.783		1242.9	315.523		1242.9	388.881
	1243.38	154.754		1243.38	221.827		1243.38	315.601		1243.38	388.955
	1243.86	154.799		1243.86	221.876		1243.86	315.683		1243.86	389.031
	1244.34	154.848		1244.34	221.929		1244.34	315.766		1244.34	389.108
	1244.83	154.897		1244.83	221.98		1244.83	315.848		1244.83	389.183
	1245.31	154.943		1245.31	222.029		1245.31	315.928		1245.31	389.256
	1245.79	154.986		1245.79	222.073		1245.79	316.005		1245.79	389.325
	1246.27	155.022		1246.27	222.111		1246.27	316.077		1246.27	389.39
	1246.75	155.054		1246.75	222.142		1246.75	316.144		1246.75	389.451
	1247.24	155.079		1247.24	222.167		1247.24	316.207		1247.24	389.51
	1247.72	155.099		1247.72	222.186		1247.72	316.265		1247.72	389.565
	1248.2	155.116		1248.2	222.201		1248.2	316.32		1248.2	389.618
	1248.68	155.13		1248.68	222.213		1248.68	316.373		1248.68	389.668
	1249.16	155.143		1249.16	222.224		1249.16	316.425		1249.16	389.717
	1249.65	155.155		1249.65	222.236		1249.65	316.476		1249.65	389.764
	1250.13	155.167		1250.13	222.248		1250.13	316.526		1250.13	389.81
	1250.61	155.179		1250.61	222.26		1250.61	316.577		1250.61	389.855
	1251.09	155.189		1251.09	222.272		1251.09	316.626		1251.09	389.899
	1251.58	155.199		1251.58	222.284		1251.58	316.673		1251.58	389.941
	1252.06	155.207		1252.06	222.296		1252.06	316.718		1252.06	389.982
	1252.54	155.215		1252.54	222.307		1252.54	316.76		1252.54	390.02
	1253.02	155.222		1253.02	222.318		1253.02	316.8		1253.02	390.057
	1253.5	155.23		1253.5	222.329		1253.5	316.838		1253.5	390.093
	1253.99	155.238		1253.99	222.34		1253.99	316.875		1253.99	390.128
	1254.47	155.245		1254.47	222.351		1254.47	316.911		1254.47	390.162
	1254.95	155.253		1254.95	222.361		1254.95	316.947		1254.95	390.195
	1255.43	155.259		1255.43	222.37		1255.43	316.982		1255.43	390.228
	1255.91	155.266		1255.91	222.378		1255.91	317.017		1255.91	390.258
	1256.4	155.271		1256.4	222.386		1256.4	317.051		1256.4	390.287
	1256.88	155.277		1256.88	222.394		1256.88	317.084		1256.88	390.314
	1257.36	155.283		1257.36	222.402		1257.36	317.115		1257.36	390.34
	1257.84	155.288		1257.84	222.409		1257.84	317.146		1257.84	390.365
	1258.33	155.293		1258.33	222.416		1258.33	317.175		1258.33	390.389
	1258.81	155.297		1258.81	222.42		1258.81	317.202		1258.81	390.412
	1259.29	155.3		1259.29	222.424		1259.29	317.228		1259.29	390.434
	1259.77	155.303		1259.77	222.427		1259.77	317.252		1259.77	390.454
	1260.25	155.305		1260.25	222.429		1260.25	317.275		1260.25	390.474
	1260.73	155.307		1260.73	222.433		1260.73	317.296		1260.73	390.493
	1261.22	155.31		1261.22	222.437		1261.22	317.317		1261.22	390.511
	1261.7	155.312		1261.7	222.441		1261.7	317.336		1261.7	390.53
	1262.18	155.314		1262.18	222.445		1262.18	317.354		1262.18	390.548
	1262.66	155.315		1262.66	222.448		1262.66	317.371		1262.66	390.566
	1263.15	155.315		1263.15	222.449		1263.15	317.387		1263.15	390.583
	1263.63	155.314		1263.63	222.45		1263.63	317.403		1263.63	390.601
	1264.11	155.312		1264.11	222.45		1264.11	317.418		1264.11	390.617
	1264.59	155.31		1264.59	222.45		1264.59	317.433		1264.59	390.633
	1265.07	155.308		1265.07	222.45		1265.07	317.447		1265.07	390.648
	1265.56	155.305		1265.56	222.449		1265.56	317.46		1265.56	390.661
	1266.04	155.301		1266.04	222.447		1266.04	317.473		1266.04	390.673
	1266.52	155.295		1266.52	222.441		1266.52	317.485		1266.52	390.682
	1267	155.286		1267	222.432		1267	317.496		1267	390.688
	1267.48	155.275		1267.48	222.419		1267.48	317.505		1267.48	390.693
	1267.97	155.262		1267.97	222.404		1267.97	317.514		1267.97	390.697
	1268.45	155.247		1268.45	222.386		1268.45	317.521		1268.45	390.7
	1268.93	155.229		1268.93	222.366		1268.93	317.528		1268.93	390.702
	1269.41	155.21		1269.41	222.345		1269.41	317.533		1269.41	390.705
	1269.9	155.188		1269.9	222.321		1269.9	317.536		1269.9	390.706
	1270.38	155.163		1270.38	222.293		1270.38	317.536		1270.38	390.706
	1270.86	155.134		1270.86	222.262		1270.86	317.534		1270.86	390.703
	1271.34	155.101		1271.34	222.227		1271.34	317.529		1271.34	390.697
	1271.82	155.065		1271.82	222.19		1271.82	317.522		1271.82	390.689
	1272.31	155.026		1272.31	222.151		1272.31	317.513		1272.31	390.678
	1272.79	154.984		1272.79	222.111		1272.79	317.503		1272.79	390.666
	1273.27	154.94		1273.27	222.069		1273.27	317.492		1273.27	390.652
	1273.75	154.894		1273.75	222.025		1273.75	317.479		1273.75	390.637
	1274.23	154.846		1274.23	221.978		1274.23	317.464		1274.23	390.619
	1274.72	154.795		1274.72	221.927		1274.72	317.448		1274.72	390.6
	1275.2	154.742		1275.2	221.873		1275.2	317.431		1275.2	390.58
	1275.68	154.687		1275.68	221.816		1275.68	317.412		1275.68	390.557
	1276.16	154.632		1276.16	221.758		1276.16	317.393		1276.16	390.534
	1276.64	154.578		1276.64	221.7		1276.64	317.374		1276.64	390.51
	1277.13	154.526		1277.13	221.645		1277.13	317.356		1277.13	390.486
	1277.61	154.478		1277.61	221.593		1277.61	317.338		1277.61	390.463
	1278.09	154.435		1278.09	221.546		1278.09	317.322		1278.09	390.442
	1278.57	154.399		1278.57	221.506		1278.57	317.307		1278.57	390.425
	1279.06	154.37		1279.06	221.475		1279.06	317.295		1279.06	390.411
	1279.54	154.351		1279.54	221.454		1279.54	317.287		1279.54	390.402
	1280.02	154.341		1280.02	221.444		1280.02	317.284		1280.02	390.4
	1280.5	154.342		1280.5	221.446		1280.5	317.286		1280.5	390.403
	1280.98	154.351		1280.98	221.458		1280.98	317.294		1280.98	390.413
	1281.47	154.37		1281.47	221.48		1281.47	317.308		1281.47	390.429
	1281.95	154.396		1281.95	221.51		1281.95	317.326		1281.95	390.45
	1282.43	154.428		1282.43	221.545		1282.43	317.349		1282.43	390.475
	1282.91	154.465		1282.91	221.585		1282.91	317.376		1282.91	390.503
	1283.39	154.507		1283.39	221.629		1283.39	317.406		1283.39	390.534
	1283.88	154.551		1283.88	221.676		1283.88	317.44		1283.88	390.568
	1284.36	154.598		1284.36	221.725		1284.36	317.476		1284.36	390.603
	1284.84	154.646		1284.84	221.775		1284.84	317.513		1284.84	390.639
	1285.32	154.694		1285.32	221.823		1285.32	317.551		1285.32	390.676
	1285.81	154.741		1285.81	221.869		1285.81	317.589		1285.81	390.711
	1286.29	154.785		1286.29	221.912		1286.29	317.624		1286.29	390.746
	1286.77	154.828		1286.77	221.952		1286.77	317.658		1286.77	390.779
	1287.25	154.868		1287.25	221.989		1287.25	317.69		1287.25	390.811
	1287.73	154.906		1287.73	222.025		1287.73	317.721		1287.73	390.841
	1288.22	154.943		1288.22	222.06		1288.22	317.75		1288.22	390.87
	1288.7	154.977		1288.7	222.094		1288.7	317.779		1288.7	390.897
	1289.18	155.009		1289.18	222.127		1289.18	317.806		1289.18	390.923
	1289.66	155.038		1289.66	222.158		1289.66	317.831		1289.66	390.946
	1290.14	155.064		1290.14	222.186		1290.14	317.853		1290.14	390.968
	1290.63	155.086		1290.63	222.21		1290.63	317.874		1290.63	390.987
	1291.11	155.105		1291.11	222.231		1291.11	317.892		1291.11	391.005
	1291.59	155.121		1291.59	222.25		1291.59	317.908		1291.59	391.022
	1292.07	155.135		1292.07	222.266		1292.07	317.923		1292.07	391.038
	1292.56	155.147		1292.56	222.279		1292.56	317.937		1292.56	391.052
	1293.04	155.158		1293.04	222.29		1293.04	317.95		1293.04	391.065
	1293.52	155.166		1293.52	222.298		1293.52	317.962		1293.52	391.076
	1294	155.173		1294	222.303		1294	317.974		1294	391.085
	1294.48	155.179		1294.48	222.305		1294.48	317.984		1294.48	391.092
	1294.97	155.184		1294.97	222.306		1294.97	317.992		1294.97	391.098
	1295.45	155.187		1295.45	222.306		1295.45	318		1295.45	391.104
	1295.93	155.19		1295.93	222.307		1295.93	318.007		1295.93	391.11
	1296.41	155.193		1296.41	222.308		1296.41	318.013		1296.41	391.115
	1296.89	155.194		1296.89	222.308		1296.89	318.018		1296.89	391.12
	1297.38	155.194		1297.38	222.308		1297.38	318.022		1297.38	391.125
	1297.86	155.193		1297.86	222.307		1297.86	318.026		1297.86	391.129
	1298.34	155.191		1298.34	222.305		1298.34	318.029		1298.34	391.132
	1298.82	155.189		1298.82	222.303		1298.82	318.033		1298.82	391.135
	1299.31	155.188		1299.31	222.302		1299.31	318.038		1299.31	391.139
	1299.79	155.188		1299.79	222.301		1299.79	318.045		1299.79	391.143
	1300.27	155.189		1300.27	222.302		1300.27	318.052		1300.27	391.147
	1300.75	155.19		1300.75	222.302		1300.75	318.059		1300.75	391.151
	1301.23	155.191		1301.23	222.303		1301.23	318.065		1301.23	391.155
	1301.71	155.192		1301.71	222.302		1301.71	318.07		1301.71	391.158
	1302.2	155.192		1302.2	222.3		1302.2	318.073		1302.2	391.161
	1302.68	155.192		1302.68	222.298		1302.68	318.076		1302.68	391.165
	1303.16	155.192		1303.16	222.297		1303.16	318.079		1303.16	391.169
	1303.64	155.191		1303.64	222.296		1303.64	318.082		1303.64	391.175
	1304.13	155.189		1304.13	222.295		1304.13	318.085		1304.13	391.181
	1304.61	155.187		1304.61	222.293		1304.61	318.088		1304.61	391.186
	1305.09	155.183		1305.09	222.29		1305.09	318.09		1305.09	391.189
	1305.57	155.179		1305.57	222.286		1305.57	318.092		1305.57	391.19
	1306.05	155.176		1306.05	222.281		1306.05	318.093		1306.05	391.189
	1306.54	155.172		1306.54	222.276		1306.54	318.094		1306.54	391.187
	1307.02	155.171		1307.02	222.272		1307.02	318.096		1307.02	391.184
	1307.5	155.17		1307.5	222.269		1307.5	318.099		1307.5	391.182
	1307.98	155.171		1307.98	222.267		1307.98	318.103		1307.98	391.181
	1308.46	155.172		1308.46	222.266		1308.46	318.107		1308.46	391.181
	1308.95	155.173		1308.95	222.265		1308.95	318.112		1308.95	391.182
	1309.43	155.172		1309.43	222.263		1309.43	318.116		1309.43	391.185
	1309.91	155.171		1309.91	222.26		1309.91	318.12		1309.91	391.187
	1310.39	155.17		1310.39	222.257		1310.39	318.125		1310.39	391.191
	1310.88	155.169		1310.88	222.254		1310.88	318.13		1310.88	391.195
	1311.36	155.169		1311.36	222.253		1311.36	318.136		1311.36	391.2
	1311.84	155.17		1311.84	222.252		1311.84	318.142		1311.84	391.206
	1312.32	155.171		1312.32	222.253		1312.32	318.148		1312.32	391.211
	1312.8	155.173		1312.8	222.253		1312.8	318.153		1312.8	391.216
	1313.29	155.174		1313.29	222.254		1313.29	318.158		1313.29	391.22
	1313.77	155.174		1313.77	222.254		1313.77	318.161		1313.77	391.223
	1314.25	155.174		1314.25	222.254		1314.25	318.164		1314.25	391.226
	1314.73	155.173		1314.73	222.254		1314.73	318.167		1314.73	391.228
	1315.21	155.172		1315.21	222.253		1315.21	318.17		1315.21	391.23
	1315.7	155.17		1315.7	222.25		1315.7	318.172		1315.7	391.231
	1316.18	155.166		1316.18	222.246		1316.18	318.173		1316.18	391.231
	1316.66	155.161		1316.66	222.238		1316.66	318.173		1316.66	391.229
	1317.14	155.155		1317.14	222.228		1317.14	318.171		1317.14	391.227
	1317.62	155.148		1317.62	222.217		1317.62	318.169		1317.62	391.223
	1318.11	155.141		1318.11	222.206		1318.11	318.166		1318.11	391.219
	1318.59	155.134		1318.59	222.195		1318.59	318.163		1318.59	391.217
	1319.07	155.129		1319.07	222.187		1319.07	318.162		1319.07	391.215
	1319.55	155.124		1319.55	222.18		1319.55	318.161		1319.55	391.214
	1320.04	155.118		1320.04	222.174		1320.04	318.159		1320.04	391.213
	1320.52	155.112		1320.52	222.168		1320.52	318.157		1320.52	391.211
	1321	155.105		1321	222.161		1321	318.153		1321	391.208
	1321.48	155.098		1321.48	222.154		1321.48	318.149		1321.48	391.204
	1321.96	155.09		1321.96	222.147		1321.96	318.145		1321.96	391.2
	1322.45	155.084		1322.45	222.142		1322.45	318.141		1322.45	391.197
	1322.93	155.079		1322.93	222.138		1322.93	318.14		1322.93	391.195
	1323.41	155.074		1323.41	222.135		1323.41	318.139		1323.41	391.195
	1323.89	155.07		1323.89	222.132		1323.89	318.14		1323.89	391.194
	1324.38	155.066		1324.38	222.128		1324.38	318.14		1324.38	391.193
	1324.86	155.061		1324.86	222.122		1324.86	318.14		1324.86	391.191
	1325.34	155.055		1325.34	222.115		1325.34	318.14		1325.34	391.189
	1325.82	155.049		1325.82	222.107		1325.82	318.139		1325.82	391.186
	1326.3	155.044		1326.3	222.099		1326.3	318.137		1326.3	391.183
	1326.79	155.039		1326.79	222.093		1326.79	318.137		1326.79	391.182
	1327.27	155.035		1327.27	222.089		1327.27	318.136		1327.27	391.181
	1327.75	155.032		1327.75	222.085		1327.75	318.136		1327.75	391.181
	1328.23	155.028		1328.23	222.081		1328.23	318.136		1328.23	391.181
	1328.71	155.025		1328.71	222.077		1328.71	318.135		1328.71	391.181
	1329.2	155.021		1329.2	222.072		1329.2	318.135		1329.2	391.18
	1329.68	155.017		1329.68	222.066		1329.68	318.135		1329.68	391.179
	1330.16	155.013		1330.16	222.061		1330.16	318.134		1330.16	391.177
	1330.64	155.009		1330.64	222.055		1330.64	318.134		1330.64	391.175
	1331.12	155.005		1331.12	222.048		1331.12	318.133		1331.12	391.173
	1331.61	154.999		1331.61	222.04		1331.61	318.132		1331.61	391.169
	1332.09	154.991		1332.09	222.03		1332.09	318.128		1332.09	391.164
	1332.57	154.981		1332.57	222.017		1332.57	318.123		1332.57	391.158
	1333.05	154.969		1333.05	222.002		1333.05	318.117		1333.05	391.151
	1333.54	154.956		1333.54	221.985		1333.54	318.109		1333.54	391.142
	1334.02	154.942		1334.02	221.966		1334.02	318.102		1334.02	391.134
	1334.5	154.927		1334.5	221.944		1334.5	318.094		1334.5	391.124
	1334.98	154.909		1334.98	221.919		1334.98	318.085		1334.98	391.113
	1335.46	154.887		1335.46	221.888		1335.46	318.073		1335.46	391.099
	1335.95	154.859		1335.95	221.849		1335.95	318.056		1335.95	391.079
	1336.43	154.821		1336.43	221.799		1336.43	318.033		1336.43	391.053
	1336.91	154.771		1336.91	221.736		1336.91	318.001		1336.91	391.018
	1337.39	154.703		1337.39	221.653		1337.39	317.956		1337.39	390.97
	1337.87	154.611		1337.87	221.545		1337.87	317.892		1337.87	390.905
	1338.36	154.484		1338.36	221.404		1338.36	317.804		1338.36	390.816
	1338.84	154.316		1338.84	221.223		1338.84	317.684		1338.84	390.697
	1339.32	154.107		1339.32	221.004		1339.32	317.532		1339.32	390.546
	1339.8	153.866		1339.8	220.757		1339.8	317.354		1339.8	390.369
	1340.29	153.613		1340.29	220.502		1340.29	317.164		1340.29	390.18
	1340.77	153.373		1340.77	220.264		1340.77	316.98		1340.77	389.995
	1341.25	153.171		1341.25	220.065		1341.25	316.821		1341.25	389.833
	1341.73	153.024		1341.73	219.925		1341.73	316.701		1341.73	389.708
	1342.21	152.944		1342.21	219.852		1342.21	316.627		1342.21	389.63
	1342.69	152.935		1342.69	219.853		1342.69	316.604		1342.69	389.602
	1343.18	152.995		1343.18	219.923		1343.18	316.631		1343.18	389.625
	1343.66	153.118		1343.66	220.056		1343.66	316.703		1343.66	389.694
	1344.14	153.287		1344.14	220.236		1344.14	316.81		1344.14	389.8
	1344.62	153.486		1344.62	220.444		1344.62	316.938		1344.62	389.93
	1345.11	153.692		1345.11	220.658		1345.11	317.074		1345.11	390.069
	1345.59	153.888		1345.59	220.86		1345.59	317.204		1345.59	390.204
	1346.07	154.061		1346.07	221.037		1346.07	317.32		1346.07	390.324
	1346.55	154.203		1346.55	221.18		1346.55	317.416		1346.55	390.425
	1347.03	154.316		1347.03	221.291		1347.03	317.491		1347.03	390.504
	1347.52	154.402		1347.52	221.372		1347.52	317.549		1347.52	390.564
	1348	154.466		1348	221.43		1348	317.592		1348	390.609
	1348.48	154.515		1348.48	221.472		1348.48	317.625		1348.48	390.642
	1348.96	154.554		1348.96	221.503		1348.96	317.652		1348.96	390.667
	1349.44	154.585		1349.44	221.529		1349.44	317.674		1349.44	390.688
	1349.93	154.611		1349.93	221.551		1349.93	317.694		1349.93	390.707
	1350.41	154.634		1350.41	221.571		1350.41	317.712		1350.41	390.723
	1350.89	154.653		1350.89	221.588		1350.89	317.729		1350.89	390.738
	1351.37	154.668		1351.37	221.601		1351.37	317.743		1351.37	390.75
	1351.86	154.678		1351.86	221.61		1351.86	317.754		1351.86	390.76
	1352.34	154.685		1352.34	221.614		1352.34	317.763		1352.34	390.767
	1352.82	154.687		1352.82	221.614		1352.82	317.77		1352.82	390.77
	1353.3	154.684		1353.3	221.608		1353.3	317.774		1353.3	390.771
	1353.78	154.677		1353.78	221.599		1353.78	317.776		1353.78	390.768
	1354.27	154.664		1354.27	221.584		1354.27	317.776		1354.27	390.762
	1354.75	154.647		1354.75	221.564		1354.75	317.771		1354.75	390.752
	1355.23	154.623		1355.23	221.536		1355.23	317.76		1355.23	390.737
	1355.71	154.592		1355.71	221.5		1355.71	317.742		1355.71	390.716
	1356.19	154.553		1356.19	221.455		1356.19	317.717		1356.19	390.689
	1356.68	154.508		1356.68	221.403		1356.68	317.685		1356.68	390.657
	1357.16	154.458		1357.16	221.346		1357.16	317.647		1357.16	390.62
	1357.64	154.408		1357.64	221.288		1357.64	317.608		1357.64	390.581
	1358.12	154.36		1358.12	221.233		1358.12	317.569		1358.12	390.544
	1358.61	154.32		1358.61	221.186		1358.61	317.534		1358.61	390.51
	1359.09	154.292		1359.09	221.15		1359.09	317.508		1359.09	390.483
	1359.57	154.278		1359.57	221.128		1359.57	317.491		1359.57	390.465
	1360.05	154.28		1360.05	221.123		1360.05	317.486		1360.05	390.458
	1360.53	154.3		1360.53	221.136		1360.53	317.493		1360.53	390.463
	1361.02	154.336		1361.02	221.166		1361.02	317.514		1361.02	390.481
	1361.5	154.387		1361.5	221.214		1361.5	317.548		1361.5	390.513
	1361.98	154.451		1361.98	221.276		1361.98	317.592		1361.98	390.555
	1362.46	154.521		1362.46	221.347		1362.46	317.643		1362.46	390.605
	1362.94	154.59		1362.94	221.42		1362.94	317.695		1362.94	390.656
	1363.43	154.651		1363.43	221.486		1363.43	317.744		1363.43	390.703
	1363.91	154.701		1363.91	221.539		1363.91	317.784		1363.91	390.742
	1364.39	154.738		1364.39	221.578		1364.39	317.816		1364.39	390.772
	1364.87	154.766		1364.87	221.603		1364.87	317.839		1364.87	390.794
	1365.36	154.786		1365.36	221.617		1365.36	317.856		1365.36	390.809
	1365.84	154.8		1365.84	221.623		1365.84	317.867		1365.84	390.819
	1366.32	154.809		1366.32	221.623		1366.32	317.874		1366.32	390.825
	1366.8	154.815		1366.8	221.617		1366.8	317.876		1366.8	390.828
	1367.28	154.819		1367.28	221.608		1367.28	317.876		1367.28	390.828
	1367.77	154.82		1367.77	221.598		1367.77	317.873		1367.77	390.826
	1368.25	154.819		1368.25	221.587		1368.25	317.87		1368.25	390.823
	1368.73	154.817		1368.73	221.577		1368.73	317.866		1368.73	390.819
	1369.21	154.814		1369.21	221.568		1369.21	317.864		1369.21	390.816
	1369.69	154.811		1369.69	221.559		1369.69	317.862		1369.69	390.812
	1370.18	154.807		1370.18	221.549		1370.18	317.86		1370.18	390.807
	1370.66	154.801		1370.66	221.537		1370.66	317.857		1370.66	390.8
	1371.14	154.794		1371.14	221.522		1371.14	317.853		1371.14	390.79
	1371.62	154.785		1371.62	221.502		1371.62	317.846		1371.62	390.778
	1372.1	154.776		1372.1	221.48		1372.1	317.837		1372.1	390.762
	1372.59	154.766		1372.59	221.455		1372.59	317.827		1372.59	390.745
	1373.07	154.758		1373.07	221.429		1373.07	317.815		1373.07	390.728
	1373.55	154.751		1373.55	221.405		1373.55	317.804		1373.55	390.712
	1374.03	154.746		1374.03	221.385		1374.03	317.794		1374.03	390.698
	1374.52	154.742		1374.52	221.368		1374.52	317.785		1374.52	390.688
	1375	154.739		1375	221.356		1375	317.779		1375	390.68
	1375.48	154.736		1375.48	221.345		1375.48	317.773		1375.48	390.674
	1375.96	154.732		1375.96	221.335		1375.96	317.767		1375.96	390.668
	1376.44	154.727		1376.44	221.323		1376.44	317.762		1376.44	390.661
	1376.93	154.722		1376.93	221.31		1376.93	317.755		1376.93	390.653
	1377.41	154.715		1377.41	221.294		1377.41	317.748		1377.41	390.643
	1377.89	154.708		1377.89	221.276		1377.89	317.739		1377.89	390.63
	1378.37	154.7		1378.37	221.255		1378.37	317.728		1378.37	390.615
	1378.85	154.69		1378.85	221.232		1378.85	317.716		1378.85	390.598
	1379.34	154.68		1379.34	221.207		1379.34	317.704		1379.34	390.579
	1379.82	154.67		1379.82	221.183		1379.82	317.69		1379.82	390.559
	1380.3	154.66		1380.3	221.159		1380.3	317.677		1380.3	390.54
	1380.78	154.65		1380.78	221.136		1380.78	317.664		1380.78	390.521
	1381.27	154.64		1381.27	221.113		1381.27	317.651		1381.27	390.503
	1381.75	154.63		1381.75	221.088		1381.75	317.637		1381.75	390.483
	1382.23	154.619		1382.23	221.062		1382.23	317.62		1382.23	390.463
	1382.71	154.607		1382.71	221.033		1382.71	317.602		1382.71	390.441
	1383.19	154.593		1383.19	221.002		1383.19	317.581		1383.19	390.417
	1383.67	154.579		1383.67	220.969		1383.67	317.558		1383.67	390.393
	1384.16	154.564		1384.16	220.935		1384.16	317.534		1384.16	390.368
	1384.64	154.548		1384.64	220.9		1384.64	317.508		1384.64	390.342
	1385.12	154.532		1385.12	220.865		1385.12	317.481		1385.12	390.315
	1385.6	154.515		1385.6	220.83		1385.6	317.452		1385.6	390.286
	1386.09	154.497		1386.09	220.794		1386.09	317.421		1386.09	390.256
	1386.57	154.48		1386.57	220.758		1386.57	317.389		1386.57	390.224
	1387.05	154.463		1387.05	220.724		1387.05	317.358		1387.05	390.192
	1387.53	154.448		1387.53	220.691		1387.53	317.328		1387.53	390.161
	1388.01	154.434		1388.01	220.66		1388.01	317.302		1388.01	390.13
	1388.5	154.421		1388.5	220.629		1388.5	317.276		1388.5	390.1
	1388.98	154.407		1388.98	220.596		1388.98	317.25		1388.98	390.068
	1389.46	154.393		1389.46	220.559		1389.46	317.224		1389.46	390.035
	1389.94	154.378		1389.94	220.519		1389.94	317.195		1389.94	389.999
	1390.42	154.361		1390.42	220.476		1390.42	317.164		1390.42	389.961
	1390.91	154.345		1390.91	220.431		1390.91	317.133		1390.91	389.923
	1391.39	154.328		1391.39	220.384		1391.39	317.101		1391.39	389.885
	1391.87	154.311		1391.87	220.337		1391.87	317.069		1391.87	389.846
	1392.35	154.293		1392.35	220.289		1392.35	317.037		1392.35	389.806
	1392.84	154.274		1392.84	220.239		1392.84	317.001		1392.84	389.763
	1393.32	154.253		1393.32	220.186		1393.32	316.961		1393.32	389.717
	1393.8	154.23		1393.8	220.13		1393.8	316.915		1393.8	389.665
	1394.28	154.205		1394.28	220.075		1394.28	316.863		1394.28	389.609
	1394.76	154.18		1394.76	220.023		1394.76	316.808		1394.76	389.552
	1395.25	154.157		1395.25	219.977		1395.25	316.753		1395.25	389.496
	1395.73	154.135		1395.73	219.937		1395.73	316.701		1395.73	389.444
	1396.21	154.115		1396.21	219.902		1396.21	316.653		1396.21	389.396
	1396.69	154.096		1396.69	219.869		1396.69	316.607		1396.69	389.35
	1397.17	154.079		1397.17	219.835		1397.17	316.563		1397.17	389.304
	1397.66	154.061		1397.66	219.8		1397.66	316.518		1397.66	389.257
	1398.14	154.044		1398.14	219.764		1398.14	316.472		1398.14	389.21
	1398.62	154.028		1398.62	219.728		1398.62	316.427		1398.62	389.165
	1399.1	154.013		1399.1	219.692		1399.1	316.384		1399.1	389.124
	1399.59	154		1399.59	219.657		1399.59	316.346		1399.59	389.09
	1400.07	153.987		1400.07	219.622		1400.07	316.315		1400.07	389.061
	1400.55	153.975		1400.55	219.585		1400.55	316.289		1400.55	389.037
	1401.03	153.961		1401.03	219.546		1401.03	316.267		1401.03	389.015
	1401.51	153.946		1401.51	219.504		1401.51	316.247		1401.51	388.993
	1402	153.928		1402	219.461		1402	316.228		1402	388.969
	1402.48	153.909		1402.48	219.415		1402.48	316.208		1402.48	388.944
	1402.96	153.889		1402.96	219.368		1402.96	316.186		1402.96	388.917
	1403.44	153.869		1403.44	219.32		1403.44	316.163		1403.44	388.888
	1403.92	153.848		1403.92	219.272		1403.92	316.138		1403.92	388.856
	1404.41	153.829		1404.41	219.223		1404.41	316.11		1404.41	388.822
	1404.89	153.81		1404.89	219.176		1404.89	316.08		1404.89	388.786
	1405.37	153.792		1405.37	219.129		1405.37	316.049		1405.37	388.749
	1405.85	153.774		1405.85	219.084		1405.85	316.017		1405.85	388.712
	1406.34	153.755		1406.34	219.04		1406.34	315.984		1406.34	388.675
	1406.82	153.737		1406.82	218.997		1406.82	315.953		1406.82	388.639
	1407.3	153.719		1407.3	218.954		1407.3	315.921		1407.3	388.604
	1407.78	153.7		1407.78	218.912		1407.78	315.89		1407.78	388.568
	1408.26	153.681		1408.26	218.868		1408.26	315.856		1408.26	388.531
	1408.74	153.661		1408.74	218.823		1408.74	315.822		1408.74	388.492
	1409.23	153.641		1409.23	218.778		1409.23	315.785		1409.23	388.451
	1409.71	153.62		1409.71	218.733		1409.71	315.747		1409.71	388.41
	1410.19	153.601		1410.19	218.689		1410.19	315.708		1410.19	388.368
	1410.67	153.583		1410.67	218.65		1410.67	315.671		1410.67	388.328
	1411.16	153.567		1411.16	218.614		1411.16	315.637		1411.16	388.292
	1411.64	153.553		1411.64	218.584		1411.64	315.605		1411.64	388.259
	1412.12	153.541		1412.12	218.558		1412.12	315.576		1412.12	388.23
	1412.6	153.53		1412.6	218.534		1412.6	315.548		1412.6	388.204
	1413.08	153.518		1413.08	218.511		1413.08	315.521		1413.08	388.178
	1413.57	153.507		1413.57	218.488		1413.57	315.494		1413.57	388.154
	1414.05	153.495		1414.05	218.464		1414.05	315.468		1414.05	388.13
	1414.53	153.483		1414.53	218.44		1414.53	315.442		1414.53	388.108
	1415.01	153.473		1415.01	218.417		1415.01	315.419		1415.01	388.087
	1415.49	153.465		1415.49	218.396		1415.49	315.398		1415.49	388.068
	1415.98	153.46		1415.98	218.377		1415.98	315.38		1415.98	388.052
	1416.46	153.457		1416.46	218.362		1416.46	315.365		1416.46	388.039
	1416.94	153.457		1416.94	218.352		1416.94	315.353		1416.94	388.029
	1417.42	153.46		1417.42	218.349		1417.42	315.343		1417.42	388.024
	1417.9	153.466		1417.9	218.354		1417.9	315.336		1417.9	388.023
	1418.39	153.474		1418.39	218.369		1418.39	315.334		1418.39	388.026
	1418.87	153.483		1418.87	218.391		1418.87	315.334		1418.87	388.032
	1419.35	153.491		1419.35	218.412		1419.35	315.335		1419.35	388.038
	1419.83	153.493		1419.83	218.425		1419.83	315.333		1419.83	388.039
	1420.32	153.489		1420.32	218.425		1420.32	315.326		1420.32	388.034
	1420.8	153.478		1420.8	218.412		1420.8	315.315		1420.8	388.022
	1421.28	153.463		1421.28	218.391		1421.28	315.3		1421.28	388.006
	1421.76	153.448		1421.76	218.368		1421.76	315.285		1421.76	387.99
	1422.24	153.435		1422.24	218.349		1422.24	315.271		1422.24	387.976
	1422.73	153.426		1422.73	218.336		1422.73	315.261		1422.73	387.967
	1423.21	153.423		1423.21	218.331		1423.21	315.256		1423.21	387.962
	1423.69	153.426		1423.69	218.333		1423.69	315.254		1423.69	387.963
	1424.17	153.432		1424.17	218.34		1424.17	315.253		1424.17	387.966
	1424.65	153.437		1424.65	218.348		1424.65	315.253		1424.65	387.969
	1425.14	153.441		1425.14	218.352		1425.14	315.249		1425.14	387.969
	1425.62	153.44		1425.62	218.352		1425.62	315.242		1425.62	387.965
	1426.1	153.437		1426.1	218.346		1426.1	315.231		1426.1	387.957
	1426.58	153.43		1426.58	218.337		1426.58	315.218		1426.58	387.945
	1427.07	153.423		1427.07	218.326		1427.07	315.203		1427.07	387.931
	1427.55	153.415		1427.55	218.314		1427.55	315.187		1427.55	387.916
	1428.03	153.407		1428.03	218.303		1428.03	315.17		1428.03	387.899
	1428.51	153.399		1428.51	218.294		1428.51	315.154		1428.51	387.883
	1428.99	153.393		1428.99	218.288		1428.99	315.138		1428.99	387.869
	1429.48	153.389		1429.48	218.286		1429.48	315.125		1429.48	387.856
	1429.96	153.385		1429.96	218.285		1429.96	315.111		1429.96	387.844
	1430.44	153.383		1430.44	218.284		1430.44	315.098		1430.44	387.832
	1430.92	153.38		1430.92	218.282		1430.92	315.083		1430.92	387.819
	1431.4	153.376		1431.4	218.276		1431.4	315.066		1431.4	387.804
	1431.89	153.371		1431.89	218.265		1431.89	315.046		1431.89	387.786
	1432.37	153.365		1432.37	218.251		1432.37	315.023		1432.37	387.765
	1432.85	153.357		1432.85	218.234		1432.85	315		1432.85	387.743
	1433.33	153.35		1433.33	218.219		1433.33	314.976		1433.33	387.722
	1433.82	153.343		1433.82	218.206		1433.82	314.954		1433.82	387.702
	1434.3	153.338		1434.3	218.197		1434.3	314.934		1434.3	387.684
	1434.78	153.334		1434.78	218.192		1434.78	314.916		1434.78	387.67
	1435.26	153.329		1435.26	218.192		1435.26	314.9		1435.26	387.658
	1435.74	153.324		1435.74	218.195		1435.74	314.888		1435.74	387.65
	1436.23	153.319		1436.23	218.202		1436.23	314.88		1436.23	387.647
	1436.71	153.312		1436.71	218.21		1436.71	314.879		1436.71	387.649
	1437.19	153.302		1437.19	218.215		1437.19	314.881		1437.19	387.654
	1437.67	153.29		1437.67	218.212		1437.67	314.884		1437.67	387.658
	1438.15	153.275		1438.15	218.2		1438.15	314.885		1438.15	387.658
	1438.64	153.258		1438.64	218.182		1438.64	314.885		1438.64	387.655
	1439.12	153.242		1439.12	218.161		1439.12	314.883		1439.12	387.65
	1439.6	153.226		1439.6	218.14		1439.6	314.881		1439.6	387.645
	1440.08	153.212		1440.08	218.122		1440.08	314.879		1440.08	387.641
	1440.57	153.198		1440.57	218.106		1440.57	314.877		1440.57	387.637
	1441.05	153.184		1441.05	218.092		1441.05	314.874		1441.05	387.634
	1441.53	153.171		1441.53	218.078		1441.53	314.869		1441.53	387.631
	1442.01	153.156		1442.01	218.064		1442.01	314.863		1442.01	387.627
	1442.49	153.142		1442.49	218.049		1442.49	314.854		1442.49	387.621
	1442.97	153.126		1442.97	218.031		1442.97	314.843		1442.97	387.614
	1443.46	153.109		1443.46	218.012		1443.46	314.83		1443.46	387.605
	1443.94	153.092		1443.94	217.991		1443.94	314.817		1443.94	387.595
	1444.42	153.073		1444.42	217.969		1444.42	314.802		1444.42	387.584
	1444.9	153.054		1444.9	217.947		1444.9	314.788		1444.9	387.572
	1445.39	153.034		1445.39	217.927		1445.39	314.773		1445.39	387.559
	1445.87	153.014		1445.87	217.909		1445.87	314.757		1445.87	387.545
	1446.35	152.994		1446.35	217.893		1446.35	314.743		1446.35	387.531
	1446.83	152.975		1446.83	217.881		1446.83	314.728		1446.83	387.516
	1447.31	152.958		1447.31	217.871		1447.31	314.715		1447.31	387.502
	1447.8	152.942		1447.8	217.863		1447.8	314.702		1447.8	387.488
	1448.28	152.927		1448.28	217.855		1448.28	314.69		1448.28	387.475
	1448.76	152.912		1448.76	217.846		1448.76	314.678		1448.76	387.462
	1449.24	152.898		1449.24	217.834		1449.24	314.665		1449.24	387.448
	1449.72	152.883		1449.72	217.819		1449.72	314.651		1449.72	387.435
	1450.21	152.867		1450.21	217.802		1450.21	314.636		1450.21	387.421
	1450.69	152.85		1450.69	217.783		1450.69	314.619		1450.69	387.407
	1451.17	152.832		1451.17	217.762		1451.17	314.602		1451.17	387.393
	1451.65	152.814		1451.65	217.742		1451.65	314.584		1451.65	387.379
	1452.14	152.796		1452.14	217.723		1452.14	314.568		1452.14	387.365
	1452.62	152.779		1452.62	217.705		1452.62	314.553		1452.62	387.351
	1453.1	152.765		1453.1	217.69		1453.1	314.54		1453.1	387.339
	1453.58	152.755		1453.58	217.679		1453.58	314.531		1453.58	387.328
	1454.06	152.749		1454.06	217.671		1454.06	314.524		1454.06	387.319
	1454.55	152.745		1454.55	217.668		1454.55	314.518		1454.55	387.311
	1455.03	152.743		1455.03	217.666		1455.03	314.513		1455.03	387.303
	1455.51	152.74		1455.51	217.666		1455.51	314.506		1455.51	387.294
	1455.99	152.738		1455.99	217.669		1455.99	314.501		1455.99	387.287
	1456.47	152.74		1456.47	217.681		1456.47	314.5		1456.47	387.286
	1456.96	152.75		1456.96	217.709		1456.96	314.508		1456.96	387.296
	1457.44	152.761		1457.44	217.747		1457.44	314.518		1457.44	387.313
	1457.92	152.766		1457.92	217.78		1457.92	314.525		1457.92	387.327
	1458.4	152.759		1458.4	217.797		1458.4	314.523		1458.4	387.333
	1458.88	152.744		1458.88	217.797		1458.88	314.513		1458.88	387.33
	1459.37	152.723		1459.37	217.785		1459.37	314.5		1459.37	387.321
	1459.85	152.701		1459.85	217.766		1459.85	314.486		1459.85	387.309
	1460.33	152.679		1460.33	217.746		1460.33	314.472		1460.33	387.296
	1460.81	152.657		1460.81	217.726		1460.81	314.458		1460.81	387.282
	1461.3	152.635		1461.3	217.706		1461.3	314.445		1461.3	387.268
	1461.78	152.612		1461.78	217.686		1461.78	314.43		1461.78	387.253
	1462.26	152.587		1462.26	217.666		1462.26	314.413		1462.26	387.236
	1462.74	152.558		1462.74	217.646		1462.74	314.393		1462.74	387.216
	1463.22	152.525		1463.22	217.625		1463.22	314.369		1463.22	387.193
	1463.71	152.488		1463.71	217.605		1463.71	314.343		1463.71	387.168
	1464.19	152.449		1464.19	217.586		1464.19	314.315		1464.19	387.143
	1464.67	152.412		1464.67	217.571		1464.67	314.287		1464.67	387.119
	1465.15	152.381		1465.15	217.56		1465.15	314.263		1465.15	387.099
	1465.63	152.358		1465.63	217.555		1465.63	314.245		1465.63	387.085
	1466.12	152.346		1466.12	217.554		1466.12	314.233		1466.12	387.078
	1466.6	152.345		1466.6	217.559		1466.6	314.23		1466.6	387.077
	1467.08	152.354		1467.08	217.57		1467.08	314.234		1467.08	387.083
	1467.56	152.372		1467.56	217.588		1467.56	314.245		1467.56	387.096
	1468.05	152.397		1468.05	217.612		1468.05	314.261		1468.05	387.114
	1468.53	152.426		1468.53	217.641		1468.53	314.281		1468.53	387.135
	1469.01	152.457		1469.01	217.672		1469.01	314.302		1469.01	387.158
	1469.49	152.489		1469.49	217.703		1469.49	314.322		1469.49	387.181
	1469.97	152.519		1469.97	217.732		1469.97	314.341		1469.97	387.203
	1470.46	152.547		1470.46	217.761		1470.46	314.359		1470.46	387.224
	1470.94	152.574		1470.94	217.789		1470.94	314.377		1470.94	387.246
	1471.42	152.605		1471.42	217.821		1471.42	314.399		1471.42	387.272
	1471.9	152.641		1471.9	217.861		1471.9	314.43		1471.9	387.307
	1472.38	152.682		1472.38	217.911		1472.38	314.469		1472.38	387.348
	1472.87	152.725		1472.87	217.966		1472.87	314.511		1472.87	387.392
	1473.35	152.761		1473.35	218.018		1473.35	314.55		1473.35	387.43
	1473.83	152.789		1473.83	218.059		1473.83	314.582		1473.83	387.461
	1474.31	152.811		1474.31	218.091		1474.31	314.608		1474.31	387.485
	1474.8	152.832		1474.8	218.121		1474.8	314.632		1474.8	387.508
	1475.28	152.857		1475.28	218.154		1475.28	314.66		1475.28	387.535
	1475.76	152.887		1475.76	218.193		1475.76	314.691		1475.76	387.567
	1476.24	152.921		1476.24	218.236		1476.24	314.727		1476.24	387.603
	1476.72	152.957		1476.72	218.278		1476.72	314.763		1476.72	387.639
	1477.21	152.99		1477.21	218.314		1477.21	314.795		1477.21	387.671
	1477.69	153.018		1477.69	218.341		1477.69	314.822		1477.69	387.696
	1478.17	153.039		1478.17	218.359		1478.17	314.843		1478.17	387.715
	1478.65	153.055		1478.65	218.37		1478.65	314.86		1478.65	387.728
	1479.13	153.067		1479.13	218.379		1479.13	314.874		1479.13	387.739
	1479.62	153.077		1479.62	218.388		1479.62	314.888		1479.62	387.749
	1480.1	153.087		1480.1	218.4		1480.1	314.901		1480.1	387.761
	1480.58	153.098		1480.58	218.415		1480.58	314.916		1480.58	387.773
	1481.06	153.108		1481.06	218.433		1481.06	314.93		1481.06	387.788
	1481.55	153.119		1481.55	218.451		1481.55	314.944		1481.55	387.802
	1482.03	153.128		1482.03	218.469		1482.03	314.957		1482.03	387.817
	1482.51	153.136		1482.51	218.484		1482.51	314.968		1482.51	387.83
	1482.99	153.142		1482.99	218.497		1482.99	314.977		1482.99	387.841
	1483.47	153.146		1483.47	218.507		1483.47	314.984		1483.47	387.851
	1483.95	153.147		1483.95	218.514		1483.95	314.989		1483.95	387.859
	1484.44	153.146		1484.44	218.519		1484.44	314.993		1484.44	387.866
	1484.92	153.142		1484.92	218.522		1484.92	314.995		1484.92	387.87
	1485.4	153.136		1485.4	218.523		1485.4	314.995		1485.4	387.873
	1485.88	153.129		1485.88	218.523		1485.88	314.995		1485.88	387.875
	1486.37	153.121		1486.37	218.522		1486.37	314.994		1486.37	387.878
	1486.85	153.114		1486.85	218.521		1486.85	314.994		1486.85	387.881
	1487.33	153.11		1487.33	218.52		1487.33	314.995		1487.33	387.885
[truncated: 5,212 more rows]

## Sheet: Figure 2l
Figure 2l
	C2S			C-C2S			CB-C2S			T-PAC
	Temperature (°C)	Mass ratio (%)		Temperature (°C)	Mass ratio (%)		Temperature (°C)	Mass ratio (%)		Temperature (°C)	Mass ratio (%)
	25.494	100		25.673	100		26.755	100.037		27.241	99.9973
	25.694	99.9999		25.873	99.9735		26.955	100.027		27.441	99.9624
	25.894	100		26.073	99.9821		27.155	100		27.641	99.9569
	26.094	99.9999		26.273	99.9315		27.355	100.003		27.841	99.922
	26.294	99.9988		26.473	99.9546		27.555	99.9957		28.041	99.9261
	26.494	99.9985		26.673	99.9323		27.755	99.9993		28.241	99.9192
	26.694	99.9992		26.873	99.944		27.955	99.9949		28.441	99.9137
	26.894	99.9983		27.073	99.9411		28.155	99.9901		28.641	99.9163
	27.094	99.9974		27.273	99.94		28.355	99.9825		28.841	99.9145
	27.294	99.998		27.473	99.9331		28.555	99.9802		29.041	99.9043
	27.494	99.9975		27.673	99.9323		28.755	99.9753		29.241	99.9116
	27.694	99.9984		27.873	99.929		28.955	99.985		29.441	99.9102
	27.894	99.9986		28.073	99.9233		29.155	99.9862		29.641	99.9012
	28.094	99.9993		28.273	99.9316		29.355	99.9785		29.841	99.8992
	28.294	99.9998		28.473	99.9277		29.555	99.9735		30.041	99.8952
	28.494	100		28.673	99.9279		29.755	99.9768		30.241	99.9003
	28.694	100		28.873	99.9146		29.955	99.9764		30.441	99.8965
	28.894	100		29.073	99.9135		30.155	99.9734		30.641	99.8946
	29.094	100		29.273	99.9215		30.355	99.9816		30.841	99.8929
	29.294	99.9997		29.473	99.9333		30.555	99.9674		31.041	99.8936
	29.494	99.9999		29.673	99.935		30.755	99.9621		31.241	99.8856
	29.694	100		29.873	99.9247		30.955	99.9576		31.441	99.8828
	29.894	100.001		30.073	99.9189		31.155	99.9606		31.641	99.8795
	30.094	100.001		30.273	99.9088		31.355	99.964		31.841	99.8819
	30.294	100		30.473	99.91		31.555	99.9604		32.041	99.8802
	30.494	100		30.673	99.9059		31.755	99.9648		32.241	99.8732
	30.694	100.001		30.873	99.9025		31.955	99.962		32.441	99.8635
	30.894	99.9998		31.073	99.9061		32.155	99.9525		32.641	99.8686
	31.094	100		31.273	99.9117		32.355	99.9386		32.841	99.8691
	31.294	100		31.473	99.901		32.555	99.9373		33.041	99.8654
	31.494	100		31.673	99.8973		32.755	99.9407		33.241	99.8665
	31.694	100.001		31.873	99.8914		32.955	99.947		33.441	99.8678
	31.894	100		32.073	99.8863		33.155	99.9478		33.641	99.8718
	32.094	100		32.273	99.8731		33.355	99.9441		33.841	99.8732
	32.294	100		32.473	99.8713		33.555	99.9476		34.041	99.8713
	32.494	100.001		32.673	99.8696		33.755	99.9513		34.241	99.8706
	32.694	100		32.873	99.8722		33.955	99.9634		34.441	99.8734
	32.894	99.9998		33.073	99.8726		34.155	99.9666		34.641	99.873
	33.094	99.9993		33.273	99.8726		34.355	99.9652		34.841	99.8739
	33.294	99.9988		33.473	99.871		34.555	99.9561		35.041	99.8758
	33.494	99.999		33.673	99.8831		34.755	99.9583		35.241	99.8766
	33.694	99.9992		33.873	99.8821		34.955	99.9587		35.441	99.877
	33.894	99.9993		34.073	99.8821		35.155	99.9619		35.641	99.8785
	34.094	99.9994		34.273	99.8846		35.355	99.9634		35.841	99.8776
	34.294	99.9995		34.473	99.8836		35.555	99.9656		36.041	99.8754
	34.494	99.9996		34.673	99.8711		35.755	99.963		36.241	99.8731
	34.694	100		34.873	99.8695		35.955	99.9604		36.441	99.8735
	34.894	100		35.073	99.8737		36.155	99.9611		36.641	99.8693
	35.094	100		35.273	99.8767		36.355	99.9632		36.841	99.867
	35.294	100		35.473	99.8778		36.555	99.9693		37.041	99.8713
	35.494	100		35.673	99.8762		36.755	99.9662		37.241	99.8728
	35.694	100		35.873	99.8735		36.955	99.9569		37.441	99.8742
	35.894	100.001		36.073	99.8699		37.155	99.9553		37.641	99.8748
	36.094	100.001		36.273	99.8688		37.355	99.9597		37.841	99.8759
	36.294	100.001		36.473	99.8671		37.555	99.9616		38.041	99.8807
	36.494	100.001		36.673	99.8709		37.755	99.9548		38.241	99.8763
	36.694	100.001		36.873	99.8767		37.955	99.9517		38.441	99.8743
	36.894	100.001		37.073	99.8718		38.155	99.9538		38.641	99.8702
	37.094	100.001		37.273	99.8612		38.355	99.9493		38.841	99.8746
	37.294	100.001		37.473	99.8497		38.555	99.9451		39.041	99.8822
	37.494	100.001		37.673	99.849		38.755	99.9461		39.241	99.8788
	37.694	100.001		37.873	99.8522		38.955	99.9496		39.441	99.875
	37.894	100.001		38.073	99.8537		39.155	99.9502		39.641	99.8775
	38.094	100.001		38.273	99.8534		39.355	99.9547		39.841	99.8774
	38.294	100.001		38.473	99.8532		39.555	99.9517		40.041	99.8764
	38.494	100		38.673	99.8553		39.755	99.9544		40.241	99.8755
	38.694	100		38.873	99.8533		39.955	99.959		40.441	99.8749
	38.894	100		39.073	99.8478		40.155	99.9571		40.641	99.8711
	39.094	100.001		39.273	99.849		40.355	99.9564		40.841	99.8694
	39.294	100		39.473	99.8496		40.555	99.9553		41.041	99.8667
	39.494	100		39.673	99.8511		40.755	99.9536		41.241	99.8677
	39.694	100		39.873	99.8531		40.955	99.9491		41.441	99.8693
	39.894	100		40.073	99.8565		41.155	99.9451		41.641	99.8689
	40.094	100		40.273	99.849		41.355	99.9442		41.841	99.8696
	40.294	100.001		40.473	99.8509		41.555	99.9433		42.041	99.8687
	40.494	100.001		40.673	99.8555		41.755	99.9416		42.241	99.8635
	40.694	100		40.873	99.8529		41.955	99.9416		42.441	99.8588
	40.894	100		41.073	99.8521		42.155	99.9434		42.641	99.8608
	41.094	99.9998		41.273	99.8492		42.355	99.943		42.841	99.8644
	41.294	99.9996		41.473	99.8522		42.555	99.94		43.041	99.8652
	41.494	99.9997		41.673	99.8515		42.755	99.9419		43.241	99.8657
	41.694	99.9999		41.873	99.8445		42.955	99.946		43.441	99.8644
	41.894	99.9998		42.073	99.8469		43.155	99.95		43.641	99.8635
	42.094	99.9999		42.273	99.852		43.355	99.9544		43.841	99.863
	42.294	99.9999		42.473	99.8522		43.555	99.9566		44.041	99.8609
	42.494	99.9999		42.673	99.8528		43.755	99.958		44.241	99.8612
	42.694	99.9998		42.873	99.8533		43.955	99.9591		44.441	99.8618
	42.894	99.9995		43.073	99.8533		44.155	99.9617		44.641	99.8575
	43.094	99.9994		43.273	99.8535		44.355	99.9631		44.841	99.8537
	43.294	99.9994		43.473	99.8491		44.555	99.9619		45.041	99.852
	43.494	99.9994		43.673	99.8437		44.755	99.9591		45.241	99.8518
	43.694	99.9993		43.873	99.841		44.955	99.9564		45.441	99.852
	43.894	99.9993		44.073	99.8425		45.155	99.9516		45.641	99.8528
	44.094	99.9993		44.273	99.8535		45.355	99.9489		45.841	99.8538
	44.294	99.9994		44.473	99.8609		45.555	99.9471		46.041	99.8578
	44.494	99.9995		44.673	99.8623		45.755	99.9442		46.241	99.8594
	44.694	99.9995		44.873	99.8601		45.955	99.9434		46.441	99.8523
	44.894	99.9993		45.073	99.86		46.155	99.9435		46.641	99.8465
	45.094	99.9992		45.273	99.8599		46.355	99.9431		46.841	99.8461
	45.294	99.9994		45.473	99.8549		46.555	99.9442		47.041	99.8503
	45.494	99.9994		45.673	99.8523		46.755	99.9487		47.241	99.8527
	45.694	99.9994		45.873	99.85		46.955	99.9471		47.441	99.8537
	45.894	99.9994		46.073	99.8478		47.155	99.9419		47.641	99.852
	46.094	99.9992		46.273	99.843		47.355	99.9415		47.841	99.8513
	46.294	99.9991		46.473	99.8422		47.555	99.9418		48.041	99.856
	46.494	99.999		46.673	99.8412		47.755	99.9425		48.241	99.8598
	46.694	99.9988		46.873	99.8373		47.955	99.9452		48.441	99.8605
	46.894	99.9986		47.073	99.8344		48.155	99.9469		48.641	99.8574
	47.094	99.9985		47.273	99.8377		48.355	99.9484		48.841	99.8566
	47.294	99.9984		47.473	99.8378		48.555	99.9468		49.041	99.8563
	47.494	99.9981		47.673	99.8412		48.755	99.946		49.241	99.8604
	47.694	99.9979		47.873	99.841		48.955	99.9495		49.441	99.8641
	47.894	99.9978		48.073	99.8342		49.155	99.9509		49.641	99.867
	48.094	99.9977		48.273	99.8251		49.355	99.9517		49.841	99.867
	48.294	99.9978		48.473	99.8187		49.555	99.9528		50.041	99.8679
	48.494	99.9978		48.673	99.8207		49.755	99.9552		50.241	99.875
	48.694	99.9978		48.873	99.8187		49.955	99.9569		50.441	99.8777
	48.894	99.9978		49.073	99.8173		50.155	99.9588		50.641	99.8802
	49.094	99.9977		49.273	99.8144		50.355	99.9579		50.841	99.883
	49.294	99.9973		49.473	99.8144		50.555	99.9579		51.041	99.8847
	49.494	99.9969		49.673	99.8171		50.755	99.9596		51.241	99.8855
	49.694	99.9969		49.873	99.8202		50.955	99.9605		51.441	99.8873
	49.894	99.9971		50.073	99.8201		51.155	99.9597		51.641	99.8899
	50.094	99.9971		50.273	99.8179		51.355	99.958		51.841	99.8908
	50.294	99.997		50.473	99.8125		51.555	99.9577		52.041	99.8917
	50.494	99.9969		50.673	99.8099		51.755	99.969		52.241	99.8986
	50.694	99.9969		50.873	99.8089		51.955	99.9707		52.441	99.9064
	50.894	99.997		51.073	99.8105		52.155	99.9708		52.641	99.91
	51.094	99.9971		51.273	99.8123		52.355	99.9694		52.841	99.9101
	51.294	99.997		51.473	99.8124		52.555	99.9787		53.041	99.9094
	51.494	99.9969		51.673	99.8084		52.755	99.9835		53.241	99.9083
	51.694	99.9967		51.873	99.8064		52.955	99.9887		53.441	99.9057
	51.894	99.9965		52.073	99.8057		53.155	99.9902		53.641	99.9044
	52.094	99.9964		52.273	99.8067		53.355	99.9903		53.841	99.9027
	52.294	99.9965		52.473	99.8077		53.555	99.9888		54.041	99.9022
	52.494	99.9965		52.673	99.8076		53.755	99.9877		54.241	99.9023
	52.694	99.9968		52.873	99.8101		53.955	99.9853		54.441	99.9003
	52.894	99.9967		53.073	99.8101		54.155	99.9837		54.641	99.8978
	53.094	99.9967		53.273	99.8082		54.355	99.9838		54.841	99.8961
	53.294	99.9966		53.473	99.807		54.555	99.9844		55.041	99.8976
	53.494	99.9968		53.673	99.8053		54.755	99.9865		55.241	99.8993
	53.694	99.9968		53.873	99.8044		54.955	99.9851		55.441	99.8999
	53.894	99.9969		54.073	99.8022		55.155	99.9824		55.641	99.9017
	54.094	99.997		54.273	99.8022		55.355	99.9792		55.841	99.9013
	54.294	99.997		54.473	99.805		55.555	99.9827		56.041	99.9005
	54.494	99.997		54.673	99.8093		55.755	99.9874		56.241	99.9011
	54.694	99.997		54.873	99.8116		55.955	99.9913		56.441	99.9023
	54.894	99.9971		55.073	99.8134		56.155	99.9915		56.641	99.9022
	55.094	99.9972		55.273	99.8132		56.355	99.9901		56.841	99.9023
	55.294	99.9974		55.473	99.81		56.555	99.9879		57.041	99.9004
	55.494	99.9975		55.673	99.808		56.755	99.9863		57.241	99.8954
	55.694	99.9976		55.873	99.8052		56.955	99.9872		57.441	99.8922
	55.894	99.9978		56.073	99.8028		57.155	99.9871		57.641	99.8881
	56.094	99.9979		56.273	99.8023		57.355	99.9871		57.841	99.8844
	56.294	99.998		56.473	99.7996		57.555	99.988		58.041	99.8829
	56.494	99.9981		56.673	99.7946		57.755	99.9855		58.241	99.8813
	56.694	99.9981		56.873	99.7893		57.955	99.9856		58.441	99.8796
	56.894	99.9981		57.073	99.7877		58.155	99.9835		58.641	99.8801
	57.094	99.9984		57.273	99.7874		58.355	99.9828		58.841	99.8793
	57.294	99.9986		57.473	99.7865		58.555	99.9821		59.041	99.8784
	57.494	99.9989		57.673	99.7856		58.755	99.9793		59.241	99.8775
	57.694	99.9989		57.873	99.7846		58.955	99.9762		59.441	99.8766
	57.894	99.9986		58.073	99.7826		59.155	99.9734		59.641	99.8767
	58.094	99.9984		58.273	99.7832		59.355	99.9719		59.841	99.8752
	58.294	99.9981		58.473	99.7845		59.555	99.97		60.041	99.875
	58.494	99.9982		58.673	99.7855		59.755	99.9689		60.241	99.874
	58.694	99.9982		58.873	99.7871		59.955	99.9666		60.441	99.8744
	58.894	99.9982		59.073	99.7921		60.155	99.9655		60.641	99.8743
	59.094	99.9982		59.273	99.7955		60.355	99.9666		60.841	99.8749
	59.294	99.9981		59.473	99.7986		60.555	99.9665		61.041	99.8756
	59.494	99.9979		59.673	99.7981		60.755	99.9675		61.241	99.8761
	59.694	99.9979		59.873	99.7954		60.955	99.968		61.441	99.8777
	59.894	99.9979		60.073	99.7914		61.155	99.97		61.641	99.8778
	60.094	99.9978		60.273	99.7908		61.355	99.9699		61.841	99.8749
	60.294	99.9978		60.473	99.7889		61.555	99.97		62.041	99.873
	60.494	99.9978		60.673	99.7879		61.755	99.9701		62.241	99.8737
	60.694	99.9976		60.873	99.7893		61.955	99.9709		62.441	99.876
	60.894	99.9975		61.073	99.7866		62.155	99.9695		62.641	99.8785
	61.094	99.9973		61.273	99.7839		62.355	99.9669		62.841	99.8808
	61.294	99.9972		61.473	99.7812		62.555	99.9603		63.041	99.8801
	61.494	99.997		61.673	99.7788		62.755	99.9541		63.241	99.8793
	61.694	99.9969		61.873	99.7769		62.955	99.951		63.441	99.8794
	61.894	99.9968		62.073	99.7756		63.155	99.9493		63.641	99.8781
	62.094	99.9968		62.273	99.7744		63.355	99.9493		63.841	99.8775
	62.294	99.9969		62.473	99.7752		63.555	99.9502		64.041	99.877
	62.494	99.9969		62.673	99.7771		63.755	99.9511		64.241	99.8767
	62.694	99.997		62.873	99.7789		63.955	99.9509		64.441	99.8759
	62.894	99.9971		63.073	99.7796		64.155	99.9535		64.641	99.8759
	63.094	99.9971		63.273	99.7799		64.355	99.9549		64.841	99.8748
	63.294	99.9971		63.473	99.781		64.555	99.9575		65.041	99.875
	63.494	99.9971		63.673	99.7806		64.755	99.9595		65.241	99.874
	63.694	99.997		63.873	99.7786		64.955	99.9625		65.441	99.8731
	63.894	99.997		64.073	99.7741		65.155	99.9667		65.641	99.8731
	64.094	99.997		64.273	99.7669		65.355	99.971		65.841	99.873
	64.294	99.997		64.473	99.7598		65.555	99.9728		66.041	99.8723
	64.494	99.997		64.673	99.7556		65.755	99.9734		66.241	99.8712
	64.694	99.9971		64.873	99.7534		65.955	99.9724		66.441	99.8722
	64.894	99.9971		65.073	99.7544		66.155	99.9724		66.641	99.8702
	65.094	99.9971		65.273	99.7561		66.355	99.973		66.841	99.8685
	65.294	99.997		65.473	99.7578		66.555	99.9734		67.041	99.8679
	65.494	99.9969		65.673	99.7588		66.755	99.9734		67.241	99.8666
	65.694	99.9966		65.873	99.7562		66.955	99.9737		67.441	99.8661
	65.894	99.9963		66.073	99.7547		67.155	99.9741		67.641	99.8656
	66.094	99.996		66.273	99.7516		67.355	99.9719		67.841	99.8651
	66.294	99.9959		66.473	99.7499		67.555	99.9695		68.041	99.8644
	66.494	99.9959		66.673	99.747		67.755	99.9683		68.241	99.8635
	66.694	99.9959		66.873	99.7451		67.955	99.9659		68.441	99.8651
	66.894	99.996		67.073	99.7433		68.155	99.9656		68.641	99.8655
	67.094	99.996		67.273	99.7417		68.355	99.9641		68.841	99.866
	67.294	99.996		67.473	99.7412		68.555	99.9638		69.041	99.8697
	67.494	99.9959		67.673	99.74		68.755	99.9624		69.241	99.8724
	67.694	99.9957		67.873	99.7388		68.955	99.9613		69.441	99.876
	67.894	99.9958		68.073	99.737		69.155	99.9614		69.641	99.8786
	68.094	99.9957		68.273	99.7365		69.355	99.9604		69.841	99.8799
	68.294	99.9957		68.473	99.7347		69.555	99.9605		70.041	99.8811
	68.494	99.9957		68.673	99.7329		69.755	99.9605		70.241	99.881
	68.694	99.9956		68.873	99.7321		69.955	99.9607		70.441	99.8821
	68.894	99.9956		69.073	99.7335		70.155	99.9622		70.641	99.8819
	69.094	99.9956		69.273	99.7333		70.355	99.9625		70.841	99.8821
	69.294	99.9955		69.473	99.7332		70.555	99.9639		71.041	99.8811
	69.494	99.9955		69.673	99.7345		70.755	99.9654		71.241	99.8796
	69.694	99.9955		69.873	99.7336		70.955	99.9658		71.441	99.8792
	69.894	99.9955		70.073	99.7331		71.155	99.9676		71.641	99.8769
	70.094	99.9954		70.273	99.7293		71.355	99.9676		71.841	99.8757
	70.294	99.9954		70.473	99.7286		71.555	99.9674		72.041	99.8741
	70.494	99.9954		70.673	99.7248		71.755	99.9693		72.241	99.8749
	70.694	99.9954		70.873	99.7225		71.955	99.969		72.441	99.8754
	70.894	99.9954		71.073	99.7212		72.155	99.9707		72.641	99.8767
	71.094	99.9955		71.273	99.7191		72.355	99.9725		72.841	99.8766
	71.294	99.9955		71.473	99.72		72.555	99.9739		73.041	99.8765
	71.494	99.9956		71.673	99.7217		72.755	99.9742		73.241	99.875
	71.694	99.9956		71.873	99.7233		72.955	99.9742		73.441	99.8747
	71.894	99.9956		72.073	99.7268		73.155	99.9751		73.641	99.874
	72.094	99.9956		72.273	99.7289		73.355	99.9751		73.841	99.8739
	72.294	99.9956		72.473	99.7324		73.555	99.9751		74.041	99.8748
	72.494	99.9956		72.673	99.7358		73.755	99.9745		74.241	99.8754
	72.694	99.9955		72.873	99.7391		73.955	99.9732		74.441	99.8773
	72.894	99.9955		73.073	99.7424		74.155	99.9713		74.641	99.8794
	73.094	99.9955		73.273	99.7439		74.355	99.9691		74.841	99.8801
	73.294	99.9955		73.473	99.7454		74.555	99.9677		75.041	99.8803
	73.494	99.9956		73.673	99.7432		74.755	99.9662		75.241	99.8787
	73.694	99.9957		73.873	99.7418		74.955	99.9657		75.441	99.8777
	73.894	99.9958		74.073	99.7402		75.155	99.9648		75.641	99.8753
	74.094	99.9959		74.273	99.7361		75.355	99.9632		75.841	99.8726
	74.294	99.996		74.473	99.7327		75.555	99.9622		76.041	99.8699
	74.494	99.9961		74.673	99.7306		75.755	99.9622		76.241	99.867
	74.694	99.9961		74.873	99.7288		75.955	99.9622		76.441	99.8637
	74.894	99.9963		75.073	99.7274		76.155	99.9622		76.641	99.8622
	75.094	99.9964		75.273	99.7276		76.355	99.9604		76.841	99.8617
	75.294	99.9966		75.473	99.7268		76.555	99.9587		77.041	99.8607
	75.494	99.9967		75.673	99.7271		76.755	99.9561		77.241	99.8608
	75.694	99.9967		75.873	99.7253		76.955	99.9535		77.441	99.8608
	75.894	99.9967		76.073	99.7245		77.155	99.9513		77.641	99.8614
	76.094	99.9967		76.273	99.723		77.355	99.9511		77.841	99.8626
	76.294	99.9967		76.473	99.7223		77.555	99.9515		78.041	99.8626
	76.494	99.9967		76.673	99.721		77.755	99.9529		78.241	99.8616
	76.694	99.9967		76.873	99.7211		77.955	99.954		78.441	99.8628
	76.894	99.9967		77.073	99.7211		78.155	99.9563		78.641	99.8645
	77.094	99.9967		77.273	99.7212		78.355	99.9581		78.841	99.8662
	77.294	99.9966		77.473	99.7198		78.555	99.9588		79.041	99.867
	77.494	99.9964		77.673	99.7189		78.755	99.9587		79.241	99.868
	77.694	99.9963		77.873	99.7177		78.955	99.9597		79.441	99.867
	77.894	99.9962		78.073	99.7158		79.155	99.9595		79.641	99.867
	78.094	99.9962		78.273	99.7167		79.355	99.9605		79.841	99.867
	78.294	99.9961		78.473	99.7142		79.555	99.9595		80.041	99.8667
	78.494	99.9961		78.673	99.7122		79.755	99.9596		80.241	99.8653
	78.694	99.9961		78.873	99.7108		79.955	99.957		80.441	99.8639
	78.894	99.9961		79.073	99.7068		80.155	99.9554		80.641	99.8619
	79.094	99.996		79.273	99.7057		80.355	99.9541		80.841	99.8605
	79.294	99.9959		79.473	99.7045		80.555	99.9528		81.041	99.8584
	79.494	99.9958		79.673	99.7061		80.755	99.9527		81.241	99.8572
	79.694	99.9957		79.873	99.7066		80.955	99.9536		81.441	99.8564
	79.894	99.9955		80.073	99.7079		81.155	99.9536		81.641	99.8555
	80.094	99.9954		80.273	99.7077		81.355	99.9536		81.841	99.8564
	80.294	99.9951		80.473	99.709		81.555	99.9536		82.041	99.8571
	80.494	99.9949		80.673	99.7089		81.755	99.9537		82.241	99.8579
	80.694	99.9948		80.873	99.7089		81.955	99.9527		82.441	99.8572
	80.894	99.9948		81.073	99.7089		82.155	99.9528		82.641	99.8574
	81.094	99.9948		81.273	99.7089		82.355	99.9528		82.841	99.8582
	81.294	99.9948		81.473	99.7102		82.555	99.9528		83.041	99.8582
	81.494	99.995		81.673	99.709		82.755	99.9527		83.241	99.8577
	81.694	99.995		81.873	99.7089		82.955	99.9514		83.441	99.8573
	81.894	99.9951		82.073	99.7091		83.155	99.9502		83.641	99.8579
	82.094	99.9951		82.273	99.7063		83.355	99.9503		83.841	99.8599
	82.294	99.995		82.473	99.7049		83.555	99.9493		84.041	99.8599
	82.494	99.995		82.673	99.7033		83.755	99.9505		84.241	99.86
	82.694	99.9949		82.873	99.7028		83.955	99.9545		84.441	99.859
	82.894	99.9948		83.073	99.7011		84.155	99.9586		84.641	99.8584
	83.094	99.9947		83.273	99.7007		84.355	99.9628		84.841	99.859
	83.294	99.9946		83.473	99.7		84.555	99.965		85.041	99.8552
	83.494	99.9945		83.673	99.6997		84.755	99.9647		85.241	99.8547
	83.694	99.9943		83.873	99.6988		84.955	99.9645		85.441	99.8524
	83.894	99.9942		84.073	99.699		85.155	99.9624		85.641	99.8521
	84.094	99.994		84.273	99.7008		85.355	99.9612		85.841	99.8511
	84.294	99.9938		84.473	99.7011		85.555	99.9572		86.041	99.8532
	84.494	99.9937		84.673	99.7027		85.755	99.9545		86.241	99.8538
	84.694	99.9936		84.873	99.7053		85.955	99.9511		86.441	99.8556
	84.894	99.9937		85.073	99.7064		86.155	99.9487		86.641	99.857
	85.094	99.9939		85.273	99.7056		86.355	99.9463		86.841	99.8583
	85.294	99.9941		85.473	99.7045		86.555	99.946		87.041	99.8604
	85.494	99.9943		85.673	99.7051		86.755	99.945		87.241	99.8609
	85.694	99.9945		85.873	99.7033		86.955	99.9445		87.441	99.8628
	85.894	99.9947		86.073	99.7017		87.155	99.9442		87.641	99.8625
	86.094	99.9948		86.273	99.7002		87.355	99.9442		87.841	99.8635
	86.294	99.9948		86.473	99.6986		87.555	99.9442		88.041	99.8634
	86.494	99.9949		86.673	99.6971		87.755	99.9436		88.241	99.8635
	86.694	99.9949		86.873	99.6942		87.955	99.9435		88.441	99.863
	86.894	99.995		87.073	99.6911		88.155	99.9436		88.641	99.8617
	87.094	99.9951		87.273	99.6879		88.355	99.9437		88.841	99.8612
	87.294	99.9952		87.473	99.6847		88.555	99.9434		89.041	99.8615
	87.494	99.9952		87.673	99.6826		88.755	99.9444		89.241	99.8616
	87.694	99.9953		87.873	99.6782		88.955	99.9434		89.441	99.8623
	87.894	99.9953		88.073	99.675		89.155	99.9438		89.641	99.8625
	88.094	99.9953		88.273	99.6711		89.355	99.9434		89.841	99.8629
	88.294	99.9952		88.473	99.6692		89.555	99.9445		90.041	99.8642
	88.494	99.9951		88.673	99.6669		89.755	99.9451		90.241	99.8642
	88.694	99.9949		88.873	99.6657		89.955	99.9451		90.441	99.865
	88.894	99.9948		89.073	99.6668		90.155	99.946		90.641	99.8642
	89.094	99.9947		89.273	99.6667		90.355	99.9467		90.841	99.862
	89.294	99.9944		89.473	99.6666		90.555	99.9486		91.041	99.8617
	89.494	99.9943		89.673	99.6676		90.755	99.9491		91.241	99.8607
	89.694	99.9941		89.873	99.668		90.955	99.9503		91.441	99.8603
	89.894	99.994		90.073	99.669		91.155	99.9498		91.641	99.859
	90.094	99.9939		90.273	99.6689		91.355	99.9485		91.841	99.8588
	90.294	99.994		90.473	99.6684		91.555	99.9482		92.041	99.8566
	90.494	99.994		90.673	99.6686		91.755	99.9476		92.241	99.8553
	90.694	99.9941		90.873	99.6686		91.955	99.9466		92.441	99.854
	90.894	99.9941		91.073	99.6685		92.155	99.946		92.641	99.8528
	91.094	99.9942		91.273	99.6678		92.355	99.9451		92.841	99.8502
	91.294	99.9942		91.473	99.6677		92.555	99.946		93.041	99.8487
	91.494	99.9943		91.673	99.6687		92.755	99.9467		93.241	99.8465
	91.694	99.9943		91.873	99.669		92.955	99.9469		93.441	99.8447
	91.894	99.9943		92.073	99.6708		93.155	99.9478		93.641	99.8441
	92.094	99.9943		92.273	99.6711		93.355	99.9468		93.841	99.8431
	92.294	99.9943		92.473	99.6724		93.555	99.9477		94.041	99.8425
	92.494	99.9943		92.673	99.6721		93.755	99.9477		94.241	99.8423
	92.694	99.9943		92.873	99.6735		93.955	99.947		94.441	99.8423
	92.894	99.9942		93.073	99.674		94.155	99.9485		94.641	99.8423
	93.094	99.9942		93.273	99.6732		94.355	99.9502		94.841	99.8421
	93.294	99.9942		93.473	99.6741		94.555	99.9504		95.041	99.8414
	93.494	99.9941		93.673	99.6714		94.755	99.9524		95.241	99.8414
	93.694	99.9941		93.873	99.67		94.955	99.9538		95.441	99.8409
	93.894	99.9941		94.073	99.6683		95.155	99.9551		95.641	99.8413
	94.094	99.994		94.273	99.6679		95.355	99.9553		95.841	99.8405
	94.294	99.9941		94.473	99.6652		95.555	99.9565		96.041	99.8399
	94.494	99.994		94.673	99.6645		95.755	99.9578		96.241	99.8405
	94.694	99.9939		94.873	99.6634		95.955	99.958		96.441	99.8399
	94.894	99.9938		95.073	99.6605		96.155	99.9593		96.641	99.8399
	95.094	99.9937		95.273	99.6602		96.355	99.9597		96.841	99.8407
	95.294	99.9936		95.473	99.6577		96.555	99.9601		97.041	99.8413
	95.494	99.9934		95.673	99.6576		96.755	99.9608		97.241	99.8429
	95.694	99.9933		95.873	99.6546		96.955	99.9614		97.441	99.8442
	95.894	99.9932		96.073	99.6541		97.155	99.9607		97.641	99.8455
	96.094	99.9931		96.273	99.6515		97.355	99.9614		97.841	99.8467
	96.294	99.9929		96.473	99.65		97.555	99.9614		98.041	99.848
	96.494	99.9928		96.673	99.6497		97.755	99.9614		98.241	99.8484
	96.694	99.9927		96.873	99.6488		97.955	99.9614		98.441	99.8494
	96.894	99.9926		97.073	99.6489		98.155	99.9614		98.641	99.8497
	97.094	99.9924		97.273	99.6488		98.355	99.9614		98.841	99.8502
	97.294	99.9924		97.473	99.6499		98.555	99.9614		99.041	99.8511
	97.494	99.9922		97.673	99.6518		98.755	99.9614		99.241	99.8516
	97.694	99.9921		97.873	99.6561		98.955	99.9614		99.441	99.852
	97.894	99.9921		98.073	99.6578		99.155	99.9614		99.641	99.8532
	98.094	99.992		98.273	99.6618		99.355	99.9613		99.841	99.8545
	98.294	99.992		98.473	99.6629		99.555	99.9621		100.041	99.8547
	98.494	99.992		98.673	99.6657		99.755	99.9622		100.241	99.8561
	98.694	99.992		98.873	99.6655		99.955	99.9622		100.441	99.8556
	98.894	99.992		99.073	99.6656		100.155	99.963		100.641	99.8567
	99.094	99.992		99.273	99.6655		100.355	99.9637		100.841	99.8567
	99.294	99.9919		99.473	99.6657		100.555	99.9636		101.041	99.8572
	99.494	99.9919		99.673	99.6645		100.755	99.9639		101.241	99.8579
	99.694	99.9919		99.873	99.6656		100.955	99.9641		101.441	99.8578
	99.894	99.9919		100.073	99.6662		101.155	99.9661		101.641	99.859
	100.094	99.9918		100.273	99.6678		101.355	99.9675		101.841	99.8579
	100.294	99.9918		100.473	99.6681		101.555	99.9696		102.041	99.859
	100.494	99.9918		100.673	99.6698		101.755	99.9707		102.241	99.858
	100.694	99.9918		100.873	99.6714		101.955	99.9718		102.441	99.8583
	100.894	99.9917		101.073	99.6722		102.155	99.9729		102.641	99.8573
	101.094	99.9918		101.273	99.6732		102.355	99.9749		102.841	99.8571
	101.294	99.9918		101.473	99.6748		102.555	99.9771		103.041	99.8556
	101.494	99.9918		101.673	99.6762		102.755	99.9786		103.241	99.8555
	101.694	99.9918		101.873	99.6778		102.955	99.9811		103.441	99.8546
	101.894	99.9918		102.073	99.6781		103.155	99.9825		103.641	99.8538
	102.094	99.9919		102.273	99.6798		103.355	99.9838		103.841	99.8536
	102.294	99.992		102.473	99.6801		103.555	99.9845		104.041	99.8527
	102.494	99.9922		102.673	99.6817		103.755	99.9866		104.241	99.8529
	102.694	99.9924		102.873	99.6823		103.955	99.9878		104.441	99.8508
	102.894	99.9925		103.073	99.6824		104.155	99.988		104.641	99.849
	103.094	99.9926		103.273	99.6836		104.355	99.9886		104.841	99.8475
	103.294	99.9926		103.473	99.6822		104.555	99.9885		105.041	99.8459
	103.494	99.9927		103.673	99.6835		104.755	99.9897		105.241	99.8435
	103.694	99.9927		103.873	99.6825		104.955	99.9889		105.441	99.8401
	103.894	99.9928		104.073	99.6822		105.155	99.9876		105.641	99.8378
	104.094	99.9928		104.273	99.6818		105.355	99.9872		105.841	99.8345
	104.294	99.9928		104.473	99.681		105.555	99.9877		106.041	99.8323
	104.494	99.9929		104.673	99.681		105.755	99.9866		106.241	99.8305
	104.694	99.9929		104.873	99.6799		105.955	99.9835		106.441	99.828
	104.894	99.9929		105.073	99.6801		106.155	99.9822		106.641	99.8247
	105.094	99.9929		105.273	99.6788		106.355	99.9798		106.841	99.8217
	105.294	99.993		105.473	99.679		106.555	99.9776		107.041	99.8181
	105.494	99.993		105.673	99.6778		106.755	99.9762		107.241	99.8152
	105.694	99.9931		105.873	99.6775		106.955	99.9738		107.441	99.8124
	105.894	99.9931		106.073	99.6757		107.155	99.9716		107.641	99.8102
	106.094	99.9932		106.273	99.6755		107.355	99.9694		107.841	99.8092
	106.294	99.9933		106.473	99.6749		107.555	99.9663		108.041	99.808
	106.494	99.9933		106.673	99.6746		107.755	99.9648		108.241	99.8085
	106.694	99.9934		106.873	99.6743		107.955	99.9624		108.441	99.8079
	106.894	99.9934		107.073	99.6738		108.155	99.9608		108.641	99.8079
	107.094	99.9934		107.273	99.6746		108.355	99.9596		108.841	99.8078
	107.294	99.9934		107.473	99.6721		108.555	99.9597		109.041	99.8088
	107.494	99.9934		107.673	99.6709		108.755	99.9597		109.241	99.8088
	107.694	99.9935		107.873	99.6689		108.955	99.9596		109.441	99.8088
	107.894	99.9935		108.073	99.6682		109.155	99.9606		109.641	99.8088
	108.094	99.9935		108.273	99.6651		109.355	99.9604		109.841	99.8098
	108.294	99.9936		108.473	99.6609		109.555	99.9614		110.041	99.8097
	108.494	99.9935		108.673	99.6592		109.755	99.9613		110.241	99.8097
	108.694	99.9935		108.873	99.6548		109.955	99.9614		110.441	99.8096
	108.894	99.9934		109.073	99.6532		110.155	99.9614		110.641	99.8105
	109.094	99.9935		109.273	99.6508		110.355	99.9614		110.841	99.8106
	109.294	99.9933		109.473	99.649		110.555	99.9614		111.041	99.8106
	109.494	99.9932		109.673	99.6446		110.755	99.9614		111.241	99.8106
	109.694	99.9931		109.873	99.6419		110.955	99.9614		111.441	99.8109
	109.894	99.9929		110.073	99.6376		111.155	99.9613		111.641	99.8115
	110.094	99.9927		110.273	99.634		111.355	99.9622		111.841	99.8115
	110.294	99.9926		110.473	99.6313		111.555	99.9622		112.041	99.8128
	110.494	99.9925		110.673	99.6286		111.755	99.9622		112.241	99.814
	110.694	99.9923		110.873	99.6278		111.955	99.963		112.441	99.8152
	110.894	99.9922		111.073	99.6267		112.155	99.9642		112.641	99.8158
	111.094	99.992		111.273	99.6264		112.355	99.9666		112.841	99.8167
	111.294	99.9918		111.473	99.6255		112.555	99.9688		113.041	99.817
	111.494	99.9918		111.673	99.6256		112.755	99.971		113.241	99.8177
	111.694	99.9919		111.873	99.6256		112.955	99.9724		113.441	99.8177
	111.894	99.992		112.073	99.6256		113.155	99.9741		113.641	99.8186
	112.094	99.9921		112.273	99.6256		113.355	99.9752		113.841	99.8184
	112.294	99.9923		112.473	99.6256		113.555	99.9763		114.041	99.8194
	112.494	99.9923		112.673	99.6256		113.755	99.9775		114.241	99.8203
	112.694	99.9924		112.873	99.6256		113.955	99.9777		114.441	99.822
	112.894	99.9925		113.073	99.6256		114.155	99.9786		114.641	99.8232
	113.094	99.9925		113.273	99.6256		114.355	99.9785		114.841	99.8245
	113.294	99.9925		113.473	99.6256		114.555	99.9785		115.041	99.8247
	113.494	99.9926		113.673	99.6256		114.755	99.9788		115.241	99.8249
	113.694	99.9926		113.873	99.6256		114.955	99.9794		115.441	99.8264
	113.894	99.9927		114.073	99.6256		115.155	99.9802		115.641	99.8255
	114.094	99.9928		114.273	99.6255		115.355	99.9804		115.841	99.8271
	114.294	99.9929		114.473	99.6268		115.555	99.9812		116.041	99.8265
	114.494	99.993		114.673	99.6266		115.755	99.9811		116.241	99.8274
	114.694	99.9931		114.873	99.6267		115.955	99.982		116.441	99.8272
	114.894	99.9933		115.073	99.6266		116.155	99.9828		116.641	99.8282
	115.094	99.9934		115.273	99.6275		116.355	99.9845		116.841	99.8285
	115.294	99.9935		115.473	99.6278		116.555	99.9846		117.041	99.8291
	115.494	99.9935		115.673	99.6278		116.755	99.9863		117.241	99.8291
	115.694	99.9935		115.873	99.6277		116.955	99.9871		117.441	99.8301
	115.894	99.9936		116.073	99.629		117.155	99.988		117.641	99.8299
	116.094	99.9936		116.273	99.6289		117.355	99.9882		117.841	99.8309
	116.294	99.9936		116.473	99.6289		117.555	99.9897		118.041	99.8314
	116.494	99.9936		116.673	99.6288		117.755	99.9888		118.241	99.8309
	116.694	99.9936		116.873	99.6297		117.955	99.9898		118.441	99.8294
	116.894	99.9936		117.073	99.63		118.155	99.9897		118.641	99.8282
	117.094	99.9936		117.273	99.63		118.355	99.9897		118.841	99.8273
	117.294	99.9936		117.473	99.6299		118.555	99.9894		119.041	99.8273
	117.494	99.9936		117.673	99.631		118.755	99.9889		119.241	99.8273
	117.694	99.9937		117.873	99.6298		118.955	99.988		119.441	99.8273
	117.894	99.9937		118.073	99.6311		119.155	99.9875		119.641	99.8274
	118.094	99.9937		118.273	99.6327		119.355	99.9844		119.841	99.8265
	118.294	99.9938		118.473	99.6334		119.555	99.9813		120.041	99.8265
	118.494	99.9938		118.673	99.6335		119.755	99.98		120.241	99.826
	118.694	99.9938		118.873	99.6346		119.955	99.978		120.441	99.8247
	118.894	99.9938		119.073	99.6344		120.155	99.977		120.641	99.8245
	119.094	99.9938		119.273	99.6341		120.355	99.9758		120.841	99.8226
	119.294	99.9938		119.473	99.6338		120.555	99.9746		121.041	99.8201
	119.494	99.9939		119.673	99.6368		120.755	99.9743		121.241	99.8178
	119.694	99.9939		119.873	99.6381		120.955	99.9733		121.441	99.8153
	119.894	99.9939		120.073	99.6409		121.155	99.9735		121.641	99.8139
	120.094	99.9939		120.273	99.6412		121.355	99.9728		121.841	99.8118
	120.294	99.9938		120.473	99.6431		121.555	99.9717		122.041	99.8107
	120.494	99.9939		120.673	99.6433		121.755	99.9725		122.241	99.8095
	120.694	99.9939		120.873	99.6444		121.955	99.9704		122.441	99.8077
	120.894	99.9939		121.073	99.6455		122.155	99.9691		122.641	99.8062
	121.094	99.9939		121.273	99.6431		122.355	99.9671		122.841	99.805
	121.294	99.9939		121.473	99.6404		122.555	99.9652		123.041	99.8037
	121.494	99.9939		121.673	99.6378		122.755	99.9656		123.241	99.8035
	121.694	99.9939		121.873	99.6363		122.955	99.9647		123.441	99.8023
	121.894	99.9939		122.073	99.6348		123.155	99.9648		123.641	99.801
	122.094	99.9939		122.273	99.6332		123.355	99.9648		123.841	99.801
	122.294	99.9937		122.473	99.6316		123.555	99.9647		124.041	99.8027
	122.494	99.9936		122.673	99.6301		123.755	99.9634		124.241	99.8043
	122.694	99.9935		122.873	99.6289		123.955	99.9631		124.441	99.8067
	122.894	99.9935		123.073	99.6281		124.155	99.9629		124.641	99.8084
	123.094	99.9934		123.273	99.6277		124.355	99.9622		124.841	99.8105
	123.294	99.9934		123.473	99.6271		124.555	99.9615		125.041	99.8117
	123.494	99.9933		123.673	99.6269		124.755	99.9614		125.241	99.8129
	123.694	99.9932		123.873	99.6241		124.955	99.9608		125.441	99.8141
	123.894	99.9932		124.073	99.6218		125.155	99.9612		125.641	99.8153
	124.094	99.9931		124.273	99.6199		125.355	99.9613		125.841	99.8172
	124.294	99.993		124.473	99.6178		125.555	99.9614		126.041	99.8197
	124.494	99.993		124.673	99.6158		125.755	99.9614		126.241	99.8211
	124.694	99.9929		124.873	99.6154		125.955	99.9614		126.441	99.8227
	124.894	99.9928		125.073	99.6135		126.155	99.9614		126.641	99.8242
	125.094	99.9926		125.273	99.6132		126.355	99.9614		126.841	99.8255
	125.294	99.9925		125.473	99.611		126.555	99.9614		127.041	99.8272
	125.494	99.9924		125.673	99.6101		126.755	99.9614		127.241	99.8287
	125.694	99.9923		125.873	99.6098		126.955	99.9614		127.441	99.83
	125.894	99.9922		126.073	99.608		127.155	99.9614		127.641	99.8308
	126.094	99.9922		126.273	99.6077		127.355	99.9614		127.841	99.8308
	126.294	99.9921		126.473	99.6061		127.555	99.9607		128.041	99.8308
	126.494	99.992		126.673	99.6045		127.755	99.9605		128.241	99.8309
	126.694	99.9919		126.873	99.6046		127.955	99.9596		128.441	99.8304
	126.894	99.9919		127.073	99.6035		128.155	99.9591		128.641	99.83
	127.094	99.9918		127.273	99.6034		128.355	99.9588		128.841	99.8288
	127.294	99.9918		127.473	99.6033		128.555	99.9579		129.041	99.8282
	127.494	99.9917		127.673	99.6033		128.755	99.9574		129.241	99.8273
	127.694	99.9917		127.873	99.6033		128.955	99.9571		129.441	99.8271
	127.894	99.9918		128.073	99.6033		129.155	99.9559		129.641	99.8264
	128.094	99.9917		128.273	99.6033		129.355	99.9554		129.841	99.8255
	128.294	99.9917		128.473	99.6033		129.555	99.9545		130.041	99.8246
	128.494	99.9918		128.673	99.6033		129.755	99.9543		130.241	99.8242
	128.694	99.9918		128.873	99.6035		129.955	99.9536		130.441	99.8219
	128.894	99.9918		129.073	99.6022		130.155	99.9528		130.641	99.8208
	129.094	99.9918		129.273	99.6018		130.355	99.9519		130.841	99.8196
	129.294	99.9918		129.473	99.6012		130.555	99.9514		131.041	99.8185
	129.494	99.9919		129.673	99.6		130.755	99.9511		131.241	99.8181
	129.694	99.9919		129.873	99.5992		130.955	99.9502		131.441	99.8168
	129.894	99.9919		130.073	99.5988		131.155	99.9497		131.641	99.8158
	130.094	99.9919		130.273	99.5977		131.355	99.9485		131.841	99.8154
	130.294	99.9918		130.473	99.5968		131.555	99.9484		132.041	99.8141
	130.494	99.9918		130.673	99.5956		131.755	99.9465		132.241	99.8139
	130.694	99.9918		130.873	99.5946		131.955	99.9451		132.441	99.8125
	130.894	99.9918		131.073	99.5943		132.155	99.9439		132.641	99.8123
	131.094	99.9917		131.273	99.5933		132.355	99.9427		132.841	99.811
	131.294	99.9917		131.473	99.5921		132.555	99.9425		133.041	99.8106
	131.494	99.9916		131.673	99.5912		132.755	99.9413		133.241	99.8095
	131.694	99.9916		131.873	99.59		132.955	99.9401		133.441	99.8088
	131.894	99.9916		132.073	99.5896		133.155	99.9399		133.641	99.808
	132.094	99.9915		132.273	99.5889		133.355	99.9389		133.841	99.807
	132.294	99.9915		132.473	99.5874		133.555	99.9397		134.041	99.8066
	132.494	99.9914		132.673	99.5866		133.755	99.9399		134.241	99.8053
	132.694	99.9914		132.873	99.5852		133.955	99.9403		134.441	99.8051
	132.894	99.9913		133.073	99.5786		134.155	99.9401		134.641	99.8037
	133.094	99.9913		133.273	99.5722		134.355	99.9399		134.841	99.8036
	133.294	99.9913		133.473	99.5674		134.555	99.9395		135.041	99.8031
	133.494	99.9912		133.673	99.5636		134.755	99.939		135.241	99.8026
	133.694	99.9912		133.873	99.5608		134.955	99.9389		135.441	99.8028
	133.894	99.9911		134.073	99.5582		135.155	99.9381		135.641	99.8036
	134.094	99.991		134.273	99.5575		135.355	99.9383		135.841	99.8036
	134.294	99.9909		134.473	99.5547		135.555	99.9373		136.041	99.8029
	134.494	99.9908		134.673	99.5533		135.755	99.9374		136.241	99.803
	134.694	99.9908		134.873	99.5516		135.955	99.9366		136.441	99.8026
	134.894	99.9907		135.073	99.5512		136.155	99.9357		136.641	99.8027
	135.094	99.9907		135.273	99.5482		136.355	99.9367		136.841	99.8018
	135.294	99.9906		135.473	99.5479		136.555	99.9356		137.041	99.8027
	135.494	99.9905		135.673	99.5451		136.755	99.9359		137.241	99.8011
	135.694	99.9905		135.873	99.5445		136.955	99.9366		137.441	99.8017
	135.894	99.9904		136.073	99.543		137.155	99.9365		137.641	99.8008
	136.094	99.9904		136.273	99.541		137.355	99.9371		137.841	99.8009
	136.294	99.9904		136.473	99.54		137.555	99.9365		138.041	99.8009
	136.494	99.9903		136.673	99.5383		137.755	99.9357		138.241	99.7999
	136.694	99.9903		136.873	99.5378		137.955	99.9362		138.441	99.8001
	136.894	99.9902		137.073	99.5369		138.155	99.9356		138.641	99.7991
	137.094	99.9902		137.273	99.538		138.355	99.936		138.841	99.7991
	137.294	99.9901		137.473	99.5368		138.555	99.9389		139.041	99.7992
	137.494	99.9901		137.673	99.5378		138.755	99.9398		139.241	99.7984
	137.694	99.99		137.873	99.539		138.955	99.942		139.441	99.7987
	137.894	99.99		138.073	99.5389		139.155	99.9432		139.641	99.7982
	138.094	99.9899		138.273	99.5389		139.355	99.9434		139.841	99.7979
	138.294	99.9899		138.473	99.5388		139.555	99.9439		140.041	99.7973
	138.494	99.9899		138.673	99.5389		139.755	99.944		140.241	99.7974
	138.694	99.9899		138.873	99.5381		139.955	99.944		140.441	99.7986
	138.894	99.9899		139.073	99.538		140.155	99.9437		140.641	99.8006
	139.094	99.9899		139.273	99.5379		140.355	99.9442		140.841	99.8019
	139.294	99.9898		139.473	99.5369		140.555	99.9442		141.041	99.8033
	139.494	99.9898		139.673	99.5367		140.755	99.9442		141.241	99.8035
	139.694	99.9897		139.873	99.5367		140.955	99.9442		141.441	99.8048
	139.894	99.9897		140.073	99.5367		141.155	99.9448		141.641	99.8052
	140.094	99.9897		140.273	99.5359		141.355	99.9442		141.841	99.8062
	140.294	99.9896		140.473	99.5367		141.555	99.9441		142.041	99.8065
	140.494	99.9896		140.673	99.5348		141.755	99.9448		142.241	99.8079
	140.694	99.9895		140.873	99.5355		141.955	99.9442		142.441	99.8081
	140.894	99.9895		141.073	99.5343		142.155	99.9449		142.641	99.8088
	141.094	99.9894		141.273	99.5344		142.355	99.9447		142.841	99.8097
	141.294	99.9894		141.473	99.5341		142.555	99.9458		143.041	99.81
	141.494	99.9894		141.673	99.5342		142.755	99.9454		143.241	99.8105
	141.694	99.9893		141.873	99.533		142.955	99.9459		143.441	99.8115
	141.894	99.9893		142.073	99.533		143.155	99.9471		143.641	99.8118
	142.094	99.9892		142.273	99.5321		143.355	99.9477		143.841	99.8132
	142.294	99.9892		142.473	99.5323		143.555	99.9477		144.041	99.8135
	142.494	99.9892		142.673	99.5322		143.755	99.9486		144.241	99.8141
	142.694	99.9891		142.873	99.5322		143.955	99.9485		144.441	99.815
	142.894	99.9891		143.073	99.5322		144.155	99.9485		144.641	99.8154
	143.094	99.9891		143.273	99.5323		144.355	99.9485		144.841	99.8158
	143.294	99.989		143.473	99.5321		144.555	99.9485		145.041	99.8168
	143.494	99.989		143.673	99.5335		144.755	99.9485		145.241	99.8174
	143.694	99.9889		143.873	99.5332		144.955	99.9485		145.441	99.8177
	143.894	99.9889		144.073	99.5346		145.155	99.9485		145.641	99.8185
	144.094	99.9889		144.273	99.5343		145.355	99.9485		145.841	99.8193
	144.294	99.9889		144.473	99.5356		145.555	99.9485		146.041	99.8196
	144.494	99.9889		144.673	99.5354		145.755	99.9485		146.241	99.8203
	144.694	99.9889		144.873	99.5367		145.955	99.9485		146.441	99.8203
	144.894	99.9889		145.073	99.5366		146.155	99.9485		146.641	99.8203
	145.094	99.9889		145.273	99.5367		146.355	99.9485		146.841	99.8203
	145.294	99.9889		145.473	99.5367		146.555	99.9485		147.041	99.8203
	145.494	99.9889		145.673	99.5367		146.755	99.9485		147.241	99.8203
	145.694	99.9889		145.873	99.5367		146.955	99.9485		147.441	99.8203
	145.894	99.9889		146.073	99.5367		147.155	99.9485		147.641	99.8203
	146.094	99.989		146.273	99.5367		147.355	99.9485		147.841	99.8203
	146.294	99.9889		146.473	99.5367		147.555	99.9485		148.041	99.8203
	146.494	99.9889		146.673	99.5367		147.755	99.9485		148.241	99.8203
	146.694	99.9889		146.873	99.5367		147.955	99.9485		148.441	99.8203
	146.894	99.9889		147.073	99.5367		148.155	99.9485		148.641	99.8203
	147.094	99.9889		147.273	99.5367		148.355	99.9485		148.841	99.8203
	147.294	99.9889		147.473	99.5367		148.555	99.9485		149.041	99.8203
	147.494	99.989		147.673	99.5367		148.755	99.9485		149.241	99.8203
	147.694	99.989		147.873	99.5367		148.955	99.9485		149.441	99.8203
	147.894	99.989		148.073	99.5367		149.155	99.9485		149.641	99.8203
	148.094	99.989		148.273	99.5367		149.355	99.9485		149.841	99.8203
	148.294	99.989		148.473	99.5367		149.555	99.9485		150.041	99.8203
	148.494	99.989		148.673	99.5367		149.755	99.9485		150.241	99.8203
	148.694	99.989		148.873	99.5367		149.955	99.9485		150.441	99.8203
	148.894	99.989		149.073	99.5367		150.155	99.9485		150.641	99.8203
	149.094	99.989		149.273	99.5367		150.355	99.9485		150.841	99.8203
	149.294	99.9891		149.473	99.5367		150.555	99.9485		151.041	99.8203
	149.494	99.9891		149.673	99.5367		150.755	99.9485		151.241	99.8203
	149.694	99.9891		149.873	99.5367		150.955	99.9485		151.441	99.8203
	149.894	99.9891		150.073	99.5367		151.155	99.9485		151.641	99.8203
	150.094	99.9891		150.273	99.5367		151.355	99.9485		151.841	99.8203
	150.294	99.9891		150.473	99.5367		151.555	99.9485		152.041	99.8203
	150.494	99.9891		150.673	99.5367		151.755	99.9485		152.241	99.8203
	150.694	99.9891		150.873	99.5367		151.955	99.9485		152.441	99.8203
	150.894	99.9891		151.073	99.5367		152.155	99.9485		152.641	99.8203
	151.094	99.9891		151.273	99.5367		152.355	99.9485		152.841	99.8203
	151.294	99.9891		151.473	99.5367		152.555	99.9485		153.041	99.8203
	151.494	99.9891		151.673	99.5367		152.755	99.9485		153.241	99.8203
	151.694	99.9891		151.873	99.5367		152.955	99.9485		153.441	99.8203
	151.894	99.9891		152.073	99.5367		153.155	99.9485		153.641	99.8203
	152.094	99.9891		152.273	99.5367		153.355	99.9485		153.841	99.8203
	152.294	99.9892		152.473	99.5367		153.555	99.9485		154.041	99.8203
	152.494	99.9892		152.673	99.5367		153.755	99.9485		154.241	99.8203
	152.694	99.9892		152.873	99.5367		153.955	99.9485		154.441	99.8203
	152.894	99.9892		153.073	99.5367		154.155	99.9485		154.641	99.8203
	153.094	99.9892		153.273	99.5367		154.355	99.9485		154.841	99.8203
	153.294	99.9892		153.473	99.5367		154.555	99.9485		155.041	99.8203
	153.494	99.9892		153.673	99.5367		154.755	99.9485		155.241	99.8203
	153.694	99.9891		153.873	99.5367		154.955	99.9485		155.441	99.8203
	153.894	99.9892		154.073	99.5367		155.155	99.9485		155.641	99.8203
	154.094	99.9892		154.273	99.5367		155.355	99.9484		155.841	99.8203
	154.294	99.9892		154.473	99.5367		155.555	99.9454		156.041	99.8203
	154.494	99.9892		154.673	99.5367		155.755	99.9415		156.241	99.8203
	154.694	99.9892		154.873	99.5367		155.955	99.9384		156.441	99.8203
	154.894	99.9892		155.073	99.5367		156.155	99.937		156.641	99.8203
	155.094	99.9892		155.273	99.5367		156.355	99.9365		156.841	99.8203
	155.294	99.9893		155.473	99.5367		156.555	99.9355		157.041	99.8203
	155.494	99.9893		155.673	99.5367		156.755	99.9357		157.241	99.8203
	155.694	99.9893		155.873	99.5367		156.955	99.9347		157.441	99.8203
	155.894	99.9893		156.073	99.5367		157.155	99.9348		157.641	99.8203
	156.094	99.9893		156.273	99.5367		157.355	99.9348		157.841	99.8203
	156.294	99.9893		156.473	99.5367		157.555	99.9348		158.041	99.8203
	156.494	99.9893		156.673	99.5367		157.755	99.9348		158.241	99.8203
	156.694	99.9893		156.873	99.5367		157.955	99.9348		158.441	99.8203
	156.894	99.9893		157.073	99.5367		158.155	99.9348		158.641	99.8203
	157.094	99.9893		157.273	99.5367		158.355	99.934		158.841	99.8203
	157.294	99.9893		157.473	99.5367		158.555	99.9339		159.041	99.8203
	157.494	99.9893		157.673	99.5367		158.755	99.9339		159.241	99.8203
	157.694	99.9893		157.873	99.5367		158.955	99.9339		159.441	99.8203
	157.894	99.9893		158.073	99.5367		159.155	99.9339		159.641	99.8196
	158.094	99.9893		158.273	99.5367		159.355	99.9339		159.841	99.8159
	158.294	99.9893		158.473	99.5367		159.555	99.9339		160.041	99.812
	158.494	99.9893		158.673	99.5367		159.755	99.934		160.241	99.8094
	158.694	99.9893		158.873	99.5367		159.955	99.933		160.441	99.8081
	158.894	99.9893		159.073	99.5367		160.155	99.9331		160.641	99.8078
	159.094	99.9893		159.273	99.5367		160.355	99.933		160.841	99.807
	159.294	99.9893		159.473	99.5367		160.555	99.933		161.041	99.8071
	159.494	99.9893		159.673	99.5367		160.755	99.933		161.241	99.8065
	159.694	99.9893		159.873	99.5367		160.955	99.9332		161.441	99.8062
	159.894	99.9893		160.073	99.5367		161.155	99.9311		161.641	99.8062
	160.094	99.9893		160.273	99.5367		161.355	99.9299		161.841	99.8062
	160.294	99.9893		160.473	99.5367		161.555	99.9286		162.041	99.8062
	160.494	99.9893		160.673	99.5367		161.755	99.9272		162.241	99.8062
	160.694	99.9893		160.873	99.5367		161.955	99.9268		162.441	99.8062
	160.894	99.9893		161.073	99.5367		162.155	99.9262		162.641	99.8062
	161.094	99.9893		161.273	99.5367		162.355	99.9252		162.841	99.8059
	161.294	99.9893		161.473	99.5367		162.555	99.9253		163.041	99.8053
	161.494	99.9893		161.673	99.5366		162.755	99.925		163.241	99.8053
	161.694	99.9893		161.873	99.5366		162.955	99.9245		163.441	99.8053
	161.894	99.9893		162.073	99.5344		163.155	99.9245		163.641	99.8053
	162.094	99.9893		162.273	99.5297		163.355	99.9235		163.841	99.8053
	162.294	99.9893		162.473	99.5252		163.555	99.9203		164.041	99.8053
	162.494	99.9893		162.673	99.5219		163.755	99.9174		164.241	99.8053
	162.694	99.9893		162.873	99.5212		163.955	99.9147		164.441	99.8053
	162.894	99.9893		163.073	99.5199		164.155	99.912		164.641	99.8048
	163.094	99.9893		163.273	99.5192		164.355	99.91		164.841	99.8044
	163.294	99.9893		163.473	99.5189		164.555	99.9088		165.041	99.8044
	163.494	99.9893		163.673	99.5189		164.755	99.9067		165.241	99.8044
	163.694	99.9893		163.873	99.519		164.955	99.9053		165.441	99.8044
	163.894	99.9893		164.073	99.5179		165.155	99.9039		165.641	99.8044
	164.094	99.9893		164.273	99.5178		165.355	99.9026		165.841	99.8044
	164.294	99.9893		164.473	99.5178		165.555	99.9012		166.041	99.8044
	164.494	99.9893		164.673	99.5178		165.755	99.8999		166.241	99.8044
	164.694	99.9893		164.873	99.5178		165.955	99.8985		166.441	99.8045
	164.894	99.9893		165.073	99.5166		166.155	99.8979		166.641	99.8034
	165.094	99.9893		165.273	99.5167		166.355	99.8969		166.841	99.8035
	165.294	99.9893		165.473	99.5167		166.555	99.897		167.041	99.8035
	165.494	99.9893		165.673	99.5166		166.755	99.897		167.241	99.8035
	165.694	99.9893		165.873	99.5168		166.955	99.897		167.441	99.8035
	165.894	99.9893		166.073	99.5154		167.155	99.897		167.641	99.8035
	166.094	99.9893		166.273	99.5156		167.355	99.897		167.841	99.8035
	166.294	99.9893		166.473	99.5156		167.555	99.897		168.041	99.8035
	166.494	99.9893		166.673	99.5156		167.755	99.897		168.241	99.8033
	166.694	99.9893		166.873	99.5157		167.955	99.8981		168.441	99.8026
	166.894	99.9893		167.073	99.5144		168.155	99.9033		168.641	99.8026
	167.094	99.9893		167.273	99.5145		168.355	99.9087		168.841	99.8026
	167.294	99.9893		167.473	99.5144		168.555	99.9119		169.041	99.8026
	167.494	99.9893		167.673	99.5144		168.755	99.9142		169.241	99.8026
	167.694	99.9893		167.873	99.5145		168.955	99.9155		169.441	99.8026
	167.894	99.9893		168.073	99.5134		169.155	99.9169		169.641	99.8026
	168.094	99.9893		168.273	99.5134		169.355	99.9183		169.841	99.8026
	168.294	99.9893		168.473	99.5133		169.555	99.9187		170.041	99.8027
	168.494	99.9893		168.673	99.5133		169.755	99.9193		170.241	99.8017
	168.694	99.9893		168.873	99.5134		169.955	99.9202		170.441	99.8018
	168.894	99.9893		169.073	99.5124		170.155	99.9211		170.641	99.8018
	169.094	99.9893		169.273	99.5122		170.355	99.9218		170.841	99.8018
	169.294	99.9893		169.473	99.5122		170.555	99.9228		171.041	99.8018
	169.494	99.9893		169.673	99.5122		170.755	99.9235		171.241	99.8018
	169.694	99.9893		169.873	99.5123		170.955	99.9239		171.441	99.8018
	169.894	99.9893		170.073	99.5114		171.155	99.9253		171.641	99.8017
	170.094	99.9893		170.273	99.5111		171.355	99.9259		171.841	99.8018
	170.294	99.9893		170.473	99.5111		171.555	99.9263		172.041	99.8008
	170.494	99.9893		170.673	99.5111		171.755	99.927		172.241	99.8009
	170.694	99.9893		170.873	99.5111		171.955	99.9283		172.441	99.8009
	170.894	99.9893		171.073	99.5103		172.155	99.9287		172.641	99.8009
	171.094	99.9893		171.273	99.51		172.355	99.9296		172.841	99.8009
	171.294	99.9893		171.473	99.51		172.555	99.9305		173.041	99.8009
	171.494	99.9893		171.673	99.51		172.755	99.9304		173.241	99.8009
	171.694	99.9893		171.873	99.51		172.955	99.9314		173.441	99.8009
	171.894	99.9893		172.073	99.5092		173.155	99.9313		173.641	99.8001
	172.094	99.9893		172.273	99.5089		173.355	99.9313		173.841	99.8
	172.294	99.9893		172.473	99.5098		173.555	99.9313		174.041	99.8
	172.494	99.9893		172.673	99.5116		173.755	99.9313		174.241	99.8
	172.694	99.9893		172.873	99.5134		173.955	99.9313		174.441	99.8
	172.894	99.9893		173.073	99.5141		174.155	99.9313		174.641	99.7993
	173.094	99.9893		173.273	99.5143		174.355	99.9313		174.841	99.7989
	173.294	99.9893		173.473	99.5155		174.555	99.9313		175.041	99.7982
	173.494	99.9893		173.673	99.5155		174.755	99.9313		175.241	99.7982
	173.694	99.9893		173.873	99.5156		174.955	99.9313		175.441	99.7983
	173.894	99.9893		174.073	99.5156		175.155	99.9313		175.641	99.7976
	174.094	99.9893		174.273	99.5159		175.355	99.9312		175.841	99.7974
	174.294	99.9893		174.473	99.5167		175.555	99.9323		176.041	99.7974
	174.494	99.9893		174.673	99.5167		175.755	99.9321		176.241	99.7974
	174.694	99.9893		174.873	99.5167		175.955	99.9332		176.441	99.7974
	174.894	99.9893		175.073	99.5167		176.155	99.9331		176.641	99.7973
	175.094	99.9893		175.273	99.5171		176.355	99.934		176.841	99.797
	175.294	99.9893		175.473	99.5178		176.555	99.9342		177.041	99.7965
	175.494	99.9893		175.673	99.5178		176.755	99.9348		177.241	99.7965
	175.694	99.9893		175.873	99.5178		176.955	99.9353		177.441	99.7965
	175.894	99.9893		176.073	99.5178		177.155	99.9356		177.641	99.7965
	176.094	99.9893		176.273	99.5183		177.355	99.9364		177.841	99.7965
	176.294	99.9893		176.473	99.5189		177.555	99.9368		178.041	99.7965
	176.494	99.9893		176.673	99.5189		177.755	99.9373		178.241	99.7958
	176.694	99.9893		176.873	99.5189		177.955	99.9379		178.441	99.7956
	176.894	99.9893		177.073	99.5189		178.155	99.9381		178.641	99.7956
	177.094	99.9893		177.273	99.5196		178.355	99.939		178.841	99.7956
	177.294	99.9893		177.473	99.52		178.555	99.939		179.041	99.7956
	177.494	99.9893		177.673	99.52		178.755	99.94		179.241	99.7956
	177.694	99.9893		177.873	99.52		178.955	99.9398		179.441	99.7953
	177.894	99.9893		178.073	99.52		179.155	99.9408		179.641	99.7927
	178.094	99.9893		178.273	99.5199		179.355	99.9417		179.841	99.7914
	178.294	99.9893		178.473	99.5212		179.555	99.9415		180.041	99.7898
	178.494	99.9893		178.673	99.5211		179.755	99.9426		180.241	99.7894
	178.694	99.9893		178.873	99.5211		179.955	99.9425		180.441	99.7885
	178.894	99.9893		179.073	99.5211		180.155	99.9434		180.641	99.7882
	179.094	99.9893		179.273	99.5211		180.355	99.9435		180.841	99.7877
	179.294	99.9893		179.473	99.5223		180.555	99.9442		181.041	99.787
	179.494	99.9893		179.673	99.5222		180.755	99.9447		181.241	99.7868
	179.694	99.9893		179.873	99.5222		180.955	99.9452		181.441	99.7868
	179.894	99.9893		180.073	99.5222		181.155	99.946		181.641	99.7854
	180.094	99.9893		180.273	99.5225		181.355	99.9463		181.841	99.7829
	180.294	99.9893		180.473	99.5233		181.555	99.9467		182.041	99.7815
	180.494	99.9893		180.673	99.5233		181.755	99.9475		182.241	99.78
	180.694	99.9893		180.873	99.5233		181.955	99.9475		182.441	99.7785
	180.894	99.9893		181.073	99.5233		182.155	99.9485		182.641	99.778
	181.094	99.9893		181.273	99.5239		182.355	99.9485		182.841	99.7771
	181.294	99.9893		181.473	99.5244		182.555	99.9485		183.041	99.7758
	181.494	99.9893		181.673	99.5245		182.755	99.9485		183.241	99.7753
	181.694	99.9893		181.873	99.5244		182.955	99.9485		183.441	99.7745
	181.894	99.9893		182.073	99.5244		183.155	99.9485		183.641	99.7731
	182.094	99.9893		182.273	99.5254		183.355	99.9485		183.841	99.7727
	182.294	99.9893		182.473	99.5255		183.555	99.9485		184.041	99.772
	182.494	99.9893		182.673	99.5255		183.755	99.9485		184.241	99.7718
	182.694	99.9893		182.873	99.5256		183.955	99.9485		184.441	99.7718
	182.894	99.9893		183.073	99.5256		184.155	99.9485		184.641	99.7718
	183.094	99.9893		183.273	99.5256		184.355	99.9485		184.841	99.7718
	183.294	99.9893		183.473	99.5256		184.555	99.9485		185.041	99.7718
	183.494	99.9893		183.673	99.5256		184.755	99.9485		185.241	99.7718
	183.694	99.9893		183.873	99.5256		184.955	99.9485		185.441	99.7718
	183.894	99.9893		184.073	99.5256		185.155	99.9485		185.641	99.7718
	184.094	99.9893		184.273	99.5256		185.355	99.9485		185.841	99.7718
	184.294	99.9893		184.473	99.5256		185.555	99.9485		186.041	99.7718
	184.494	99.9893		184.673	99.5256		185.755	99.9485		186.241	99.7718
	184.694	99.9893		184.873	99.5256		185.955	99.9485		186.441	99.7718
	184.894	99.9893		185.073	99.5256		186.155	99.9485		186.641	99.7718
	185.094	99.9893		185.273	99.5256		186.355	99.9485		186.841	99.7718
	185.294	99.9893		185.473	99.5256		186.555	99.9485		187.041	99.7718
	185.494	99.9893		185.673	99.5256		186.755	99.9485		187.241	99.7718
	185.694	99.9893		185.873	99.5256		186.955	99.9485		187.441	99.7718
	185.894	99.9893		186.073	99.5256		187.155	99.9485		187.641	99.7718
	186.094	99.9893		186.273	99.5256		187.355	99.9485		187.841	99.7718
	186.294	99.9893		186.473	99.5256		187.555	99.9485		188.041	99.7718
	186.494	99.9893		186.673	99.5256		187.755	99.9485		188.241	99.7718
	186.694	99.9893		186.873	99.5256		187.955	99.9485		188.441	99.7718
	186.894	99.9893		187.073	99.5256		188.155	99.9485		188.641	99.7718
	187.094	99.9893		187.273	99.5256		188.355	99.9485		188.841	99.7718
	187.294	99.9893		187.473	99.5256		188.555	99.9485		189.041	99.7718
	187.494	99.9893		187.673	99.5256		188.755	99.9485		189.241	99.7718
	187.694	99.9893		187.873	99.5256		188.955	99.9485		189.441	99.7718
	187.894	99.9893		188.073	99.5256		189.155	99.9485		189.641	99.7718
	188.094	99.9893		188.273	99.5256		189.355	99.9485		189.841	99.7718
	188.294	99.9893		188.473	99.5256		189.555	99.9485		190.041	99.7718
	188.494	99.9893		188.673	99.5256		189.755	99.9485		190.241	99.7718
	188.694	99.9893		188.873	99.5256		189.955	99.9485		190.441	99.7717
	188.894	99.9891		189.073	99.5256		190.155	99.9485		190.641	99.7741
	189.094	99.9888		189.273	99.5256		190.355	99.9485		190.841	99.7788
	189.294	99.9887		189.473	99.5256		190.555	99.9485		191.041	99.7819
	189.494	99.9886		189.673	99.5256		190.755	99.9485		191.241	99.7837
	189.694	99.9885		189.873	99.5256		190.955	99.9496		191.441	99.7843
	189.894	99.9885		190.073	99.5256		191.155	99.954		191.641	99.785
	190.094	99.9885		190.273	99.5256		191.355	99.9574		191.841	99.785
	190.294	99.9885		190.473	99.5256		191.555	99.9595		192.041	99.785
	190.494	99.9885		190.673	99.5256		191.755	99.9605		192.241	99.785
	190.694	99.9885		190.873	99.5256		191.955	99.9615		192.441	99.785
	190.894	99.9885		191.073	99.5305		192.155	99.9614		192.641	99.785
	191.094	99.9885		191.273	99.5357		192.355	99.9614		192.841	99.7851
	191.294	99.9885		191.473	99.5393		192.555	99.9614		193.041	99.7841
	191.494	99.9887		191.673	99.5411		192.755	99.9614		193.241	99.7833
	191.694	99.989		191.873	99.542		192.955	99.9614		193.441	99.7827
	191.894	99.9891		192.073	99.5422		193.155	99.9613		193.641	99.7821
	192.094	99.9892		192.273	99.5422		193.355	99.9612		193.841	99.7815
	192.294	99.9892		192.473	99.5422		193.555	99.9605		194.041	99.7798
	192.494	99.9892		192.673	99.5422		193.755	99.9597		194.241	99.7792
	192.694	99.9892		192.873	99.5422		193.955	99.9588		194.441	99.7786
	192.894	99.9892		193.073	99.5422		194.155	99.9579		194.641	99.7779
	193.094	99.9892		193.273	99.5422		194.355	99.9573		194.841	99.7771
	193.294	99.9892		193.473	99.5412		194.555	99.9563		195.041	99.7761
	193.494	99.9892		193.673	99.54		194.755	99.9553		195.241	99.7762
	193.694	99.9892		193.873	99.5388		194.955	99.9545		195.441	99.7762
	193.894	99.9891		194.073	99.5377		195.155	99.9539		195.641	99.7762
	194.094	99.9891		194.273	99.5368		195.355	99.9533		195.841	99.7762
	194.294	99.9889		194.473	99.5356		195.555	99.9528		196.041	99.7762
	194.494	99.9889		194.673	99.5344		195.755	99.9528		196.241	99.7762
	194.694	99.9888		194.873	99.5333		195.955	99.9528		196.441	99.7762
	194.894	99.9888		195.073	99.5322		196.155	99.9528		196.641	99.7762
	195.094	99.9888		195.273	99.5314		196.355	99.9528		196.841	99.7762
	195.294	99.9887		195.473	99.5311		196.555	99.9528		197.041	99.7762
	195.494	99.9887		195.673	99.5311		196.755	99.9528		197.241	99.7762
	195.694	99.9887		195.873	99.5311		196.955	99.9528		197.441	99.7762
	195.894	99.9887		196.073	99.5311		197.155	99.9528		197.641	99.7762
	196.094	99.9887		196.273	99.5311		197.355	99.9528		197.841	99.7762
	196.294	99.9887		196.473	99.5311		197.555	99.9528		198.041	99.7762
	196.494	99.9888		196.673	99.5311		197.755	99.9528		198.241	99.7762
	196.694	99.9888		196.873	99.5311		197.955	99.9528		198.441	99.7762
	196.894	99.9888		197.073	99.5311		198.155	99.9528		198.641	99.7763
	197.094	99.9888		197.273	99.5311		198.355	99.9528		198.841	99.7753
	197.294	99.9888		197.473	99.5311		198.555	99.9528		199.041	99.7753
	197.494	99.9889		197.673	99.5311		198.755	99.9528		199.241	99.7753
	197.694	99.9889		197.873	99.5311		198.955	99.9528		199.441	99.7749
	197.894	99.9889		198.073	99.5311		199.155	99.9528		199.641	99.7745
	198.094	99.989		198.273	99.5311		199.355	99.952		199.841	99.7745
	198.294	99.9889		198.473	99.5311		199.555	99.9519		200.041	99.7737
	198.494	99.9889		198.673	99.5311		199.755	99.9519		200.241	99.7736
	198.694	99.989		198.873	99.5311		199.955	99.9519		200.441	99.7736
	198.894	99.989		199.073	99.5301		200.155	99.951		200.641	99.7726
	199.094	99.9891		199.273	99.53		200.355	99.951		200.841	99.7727
	199.294	99.9891		199.473	99.5299		200.555	99.9508		201.041	99.7728
	199.494	99.989		199.673	99.529		200.755	99.9502		201.241	99.7717
	199.694	99.989		199.873	99.5219		200.955	99.9502		201.441	99.7718
	199.894	99.989		200.073	99.5168		201.155	99.9497		201.641	99.7717
	200.094	99.9889		200.273	99.5139		201.355	99.9494		201.841	99.7709
	200.294	99.9889		200.473	99.5115		201.555	99.9494		202.041	99.7704
	200.494	99.9889		200.673	99.5113		201.755	99.9486		202.241	99.7688
	200.694	99.9889		200.873	99.5087		201.955	99.9485		202.441	99.7674
	200.894	99.9889		201.073	99.5089		202.155	99.9486		202.641	99.7665
	201.094	99.9889		201.273	99.509		202.355	99.9476		202.841	99.7657
	201.294	99.9888		201.473	99.5077		202.555	99.9477		203.041	99.7657
	201.494	99.9888		201.673	99.5077		202.755	99.9462		203.241	99.7647
	201.694	99.9888		201.873	99.5072		202.955	99.9446		203.441	99.7648
	201.894	99.9888		202.073	99.5056		203.155	99.9441		203.641	99.7638
	202.094	99.9888		202.273	99.5045		203.355	99.9434		203.841	99.7639
	202.294	99.9887		202.473	99.5025		203.555	99.9424		204.041	99.7629
	202.494	99.9887		202.673	99.5012		203.755	99.942		204.241	99.7625
	202.694	99.9886		202.873	99.5		203.955	99.9416		204.441	99.7621
	202.894	99.9885		203.073	99.4988		204.155	99.9416		204.641	99.762
	203.094	99.9885		203.273	99.4976		204.355	99.9407		204.841	99.7612
	203.294	99.9884		203.473	99.4967		204.555	99.9402		205.041	99.7619
	203.494	99.9884		203.673	99.4968		204.755	99.94		205.241	99.7644
	203.694	99.9884		203.873	99.4954		204.955	99.939		205.441	99.7671
	203.894	99.9884		204.073	99.495		205.155	99.9391		205.641	99.7676
	204.094	99.9883		204.273	99.4946		205.355	99.9392		205.841	99.7692
	204.294	99.9883		204.473	99.492		205.555	99.939		206.041	99.7691
	204.494	99.9883		204.673	99.4922		205.755	99.9407		206.241	99.77
	204.694	99.9882		204.873	99.485		205.955	99.9429		206.441	99.771
	204.894	99.9882		205.073	99.4786		206.155	99.9451		206.641	99.7713
	205.094	99.9882		205.273	99.4773		206.355	99.9458		206.841	99.7717
	205.294	99.9882		205.473	99.4782		206.555	99.9475		207.041	99.7727
	205.494	99.9883		205.673	99.4785		206.755	99.9481		207.241	99.7736
	205.694	99.9884		205.873	99.479		206.955	99.9488		207.441	99.7735
	205.894	99.9885		206.073	99.4789		207.155	99.9493		207.641	99.7745
	206.094	99.9886		206.273	99.4788		207.355	99.9502		207.841	99.7749
	206.294	99.9886		206.473	99.4788		207.555	99.9502		208.041	99.7752
	206.494	99.9887		206.673	99.4781		207.755	99.951		208.241	99.7763
	206.694	99.9887		206.873	99.4786		207.955	99.953		208.441	99.7762
	206.894	99.9887		207.073	99.4782		208.155	99.9532		208.641	99.7762
	207.094	99.9888		207.273	99.4779		208.355	99.9536		208.841	99.7762
	207.294	99.9888		207.473	99.4778		208.555	99.9546		209.041	99.7762
	207.494	99.9889		207.673	99.4778		208.755	99.9545		209.241	99.7762
	207.694	99.9889		207.873	99.4768		208.955	99.9554		209.441	99.7762
	207.894	99.989		208.073	99.478		209.155	99.9553		209.641	99.7762
	208.094	99.989		208.273	99.4772		209.355	99.9563		209.841	99.7762
	208.294	99.989		208.473	99.4766		209.555	99.9562		210.041	99.7762
	208.494	99.9891		208.673	99.4754		209.755	99.9562		210.241	99.7762
	208.694	99.9891		208.873	99.4755		209.955	99.9562		210.441	99.7762
	208.894	99.9891		209.073	99.4745		210.155	99.9562		210.641	99.7762
	209.094	99.9891		209.273	99.4734		210.355	99.9562		210.841	99.7762
	209.294	99.9891		209.473	99.4721		210.555	99.957		211.041	99.7762
	209.494	99.9891		209.673	99.4716		210.755	99.9571		211.241	99.7762
	209.694	99.9891		209.873	99.4712		210.955	99.9571		211.441	99.7762
	209.894	99.9891		210.073	99.4699		211.155	99.9571		211.641	99.7762
	210.094	99.9891		210.273	99.47		211.355	99.9571		211.841	99.7762
	210.294	99.9891		210.473	99.47		211.555	99.9571		212.041	99.7762
	210.494	99.9891		210.673	99.47		211.755	99.9561		212.241	99.7762
	210.694	99.9891		210.873	99.47		211.955	99.9562		212.441	99.7762
	210.894	99.9891		211.073	99.47		212.155	99.9562		212.641	99.7762
	211.094	99.9891		211.273	99.4701		212.355	99.9553		212.841	99.7762
	211.294	99.9891		211.473	99.4715		212.555	99.9554		213.041	99.7754
	211.494	99.9891		211.673	99.4782		212.755	99.9554		213.241	99.7711
	211.694	99.9891		211.873	99.483		212.955	99.9554		213.441	99.7694
	211.894	99.9891		212.073	99.4858		213.155	99.9544		213.641	99.7676
	212.094	99.9891		212.273	99.4868		213.355	99.9545		213.841	99.7675
	212.294	99.9891		212.473	99.4878		213.555	99.9543		214.041	99.7664
	212.494	99.9891		212.673	99.4877		213.755	99.9491		214.241	99.7665
	212.694	99.9891		212.873	99.4889		213.955	99.9473		214.441	99.7663
	212.894	99.9891		213.073	99.4883		214.155	99.9456		214.641	99.7656
	213.094	99.989		213.273	99.4827		214.355	99.9442		214.841	99.7656
	213.294	99.9888		213.473	99.4817		214.555	99.9433		215.041	99.7656
	213.494	99.9887		213.673	99.4794		214.755	99.9433		215.241	99.7649
	213.694	99.9886		213.873	99.4789		214.955	99.9432		215.441	99.7648
	213.894	99.9885		214.073	99.4789		215.155	99.9416		215.641	99.7648
	214.094	99.9885		214.273	99.4789		215.355	99.9416		215.841	99.7647
	214.294	99.9885		214.473	99.4788		215.555	99.9416		216.041	99.7659
	214.494	99.9885		214.673	99.4778		215.755	99.9399		216.241	99.7674
	214.694	99.9884		214.873	99.4789		215.955	99.9399		216.441	99.7683
	214.894	99.9884		215.073	99.4789		216.155	99.94		216.641	99.7691
	215.094	99.9884		215.273	99.4779		216.355	99.939		216.841	99.7691
	215.294	99.9884		215.473	99.479		216.555	99.9406		217.041	99.77
	215.494	99.9884		215.673	99.4789		216.755	99.9416		217.241	99.7711
	215.694	99.9884		215.873	99.4787		216.955	99.9419		217.441	99.7712
	215.894	99.9884		216.073	99.4817		217.155	99.9426		217.641	99.7719
	216.094	99.9884		216.273	99.4833		217.355	99.9432		217.841	99.7727
	216.294	99.9885		216.473	99.4845		217.555	99.9429		218.041	99.7735
	216.494	99.9886		216.673	99.486		217.755	99.9432		218.241	99.7735
	216.694	99.9886		216.873	99.4868		217.955	99.9438		218.441	99.7746
	216.894	99.9887		217.073	99.4879		218.155	99.9443		218.641	99.7748
	217.094	99.9887		217.273	99.4889		218.355	99.9446		218.841	99.7753
	217.294	99.9887		217.473	99.4911		218.555	99.9446		219.041	99.7763
	217.494	99.9888		217.673	99.4922		218.755	99.9452		219.241	99.7762
	217.694	99.9888		217.873	99.4921		218.955	99.9454		219.441	99.7762
	217.894	99.9888		218.073	99.4945		219.155	99.9459		219.641	99.7762
	218.094	99.9889		218.273	99.4954		219.355	99.9459		219.841	99.7762
	218.294	99.989		218.473	99.4948		219.555	99.9459		220.041	99.7762
	218.494	99.989		218.673	99.4901		219.755	99.946		220.241	99.7762
	218.694	99.989		218.873	99.4848		219.955	99.945		220.441	99.7762
	218.894	99.9891		219.073	99.4814		220.155	99.9451		220.641	99.7762
	219.094	99.9891		219.273	99.4807		220.355	99.9451		220.841	99.7762
	219.294	99.9891		219.473	99.4788		220.555	99.9439		221.041	99.7762
	219.494	99.9891		219.673	99.4785		220.755	99.9422		221.241	99.7762
	219.694	99.9891		219.873	99.4779		220.955	99.9405		221.441	99.7762
	219.894	99.9891		220.073	99.4765		221.155	99.939		221.641	99.7762
	220.094	99.9891		220.273	99.4764		221.355	99.9381		221.841	99.7762
	220.294	99.9891		220.473	99.4756		221.555	99.9379		222.041	99.7762
	220.494	99.9891		220.673	99.4754		221.755	99.9374		222.241	99.7762
	220.694	99.9891		220.873	99.4745		221.955	99.9364		222.441	99.7762
	220.894	99.9891		221.073	99.4733		222.155	99.9362		222.641	99.7762
	221.094	99.9891		221.273	99.4733		222.355	99.9357		222.841	99.7762
	221.294	99.9891		221.473	99.4722		222.555	99.9347		223.041	99.7762
	221.494	99.9891		221.673	99.4722		222.755	99.9344		223.241	99.7762
	221.694	99.9891		221.873	99.4711		222.955	99.934		223.441	99.7762
	221.894	99.9891		222.073	99.47		223.155	99.933		223.641	99.7762
	222.094	99.9891		222.273	99.47		223.355	99.9331		223.841	99.7762
	222.294	99.9891		222.473	99.4689		223.555	99.9321		224.041	99.7762
	222.494	99.9891		222.673	99.469		223.755	99.9318		224.241	99.7762
	222.694	99.9891		222.873	99.4678		223.955	99.9313		224.441	99.7762
	222.894	99.9891		223.073	99.4678		224.155	99.9313		224.641	99.7762
	223.094	99.9891		223.273	99.4666		224.355	99.9313		224.841	99.7762
	223.294	99.9891		223.473	99.4657		224.555	99.9313		225.041	99.7762
	223.494	99.9891		223.673	99.4657		224.755	99.9313		225.241	99.7762
	223.694	99.9891		223.873	99.4644		224.955	99.9313		225.441	99.7762
	223.894	99.9891		224.073	99.4645		225.155	99.9313		225.641	99.7762
	224.094	99.9891		224.273	99.4633		225.355	99.9313		225.841	99.7762
	224.294	99.9891		224.473	99.4624		225.555	99.9313		226.041	99.7762
	224.494	99.9892		224.673	99.4623		225.755	99.9313		226.241	99.7762
	224.694	99.9892		224.873	99.4611		225.955	99.9313		226.441	99.7762
	224.894	99.9892		225.073	99.4612		226.155	99.9313		226.641	99.7762
	225.094	99.9892		225.273	99.4599		226.355	99.9313		226.841	99.7762
	225.294	99.9892		225.473	99.4591		226.555	99.9313		227.041	99.7762
	225.494	99.9892		225.673	99.4589		226.755	99.9313		227.241	99.7762
	225.694	99.9892		225.873	99.4589		226.955	99.9313		227.441	99.7762
	225.894	99.9892		226.073	99.4589		227.155	99.9313		227.641	99.7762
	226.094	99.9892		226.273	99.4589		227.355	99.9313		227.841	99.7762
	226.294	99.9892		226.473	99.4589		227.555	99.9313		228.041	99.7762
	226.494	99.9892		226.673	99.4589		227.755	99.9313		228.241	99.7763
	226.694	99.9891		226.873	99.4589		227.955	99.9313		228.441	99.7781
	226.894	99.9892		227.073	99.4589		228.155	99.9313		228.641	99.7833
	227.094	99.9892		227.273	99.4589		228.355	99.9313		228.841	99.7865
	227.294	99.9892		227.473	99.4589		228.555	99.9313		229.041	99.7881
	227.494	99.9892		227.673	99.4589		228.755	99.9313		229.241	99.7895
	227.694	99.9892		227.873	99.4589		228.955	99.9313		229.441	99.7894
	227.894	99.9892		228.073	99.4589		229.155	99.9313		229.641	99.7894
	228.094	99.9892		228.273	99.4589		229.355	99.9313		229.841	99.7896
	228.294	99.9893		228.473	99.4589		229.555	99.9313		230.041	99.7903
	228.494	99.9895		228.673	99.4615		229.755	99.9313		230.241	99.7903
	228.694	99.9895		228.873	99.4683		229.955	99.9313		230.441	99.7903
	228.894	99.9896		229.073	99.4724		230.155	99.9313		230.641	99.7903
	229.094	99.9896		229.273	99.4747		230.355	99.9313		230.841	99.7903
	229.294	99.9896		229.473	99.4755		230.555	99.9313		231.041	99.7903
	229.494	99.9896		229.673	99.4768		230.755	99.9313		231.241	99.7903
	229.694	99.9897		229.873	99.4767		230.955	99.9313		231.441	99.7903
	229.894	99.9897		230.073	99.4767		231.155	99.9313		231.641	99.7903
	230.094	99.9897		230.273	99.4766		231.355	99.9313		231.841	99.7903
	230.294	99.9897		230.473	99.4779		231.555	99.9313		232.041	99.7912
	230.494	99.9898		230.673	99.4778		231.755	99.9313		232.241	99.7911
	230.694	99.9897		230.873	99.4778		231.955	99.9313		232.441	99.7929
	230.894	99.9897		231.073	99.4778		232.155	99.9313		232.641	99.793
	231.094	99.9897		231.273	99.4777		232.355	99.9313		232.841	99.793
	231.294	99.9898		231.473	99.4789		232.555	99.9313		233.041	99.792
	231.494	99.9898		231.673	99.4789		232.755	99.9313		233.241	99.7922
	231.694	99.9898		231.873	99.4789		232.955	99.9313		233.441	99.7912
	231.894	99.9898		232.073	99.4789		233.155	99.9313		233.641	99.7913
	232.094	99.9899		232.273	99.4789		233.355	99.9313		233.841	99.7903
	232.294	99.9899		232.473	99.48		233.555	99.9313		234.041	99.7904
	232.494	99.9899		232.673	99.48		233.755	99.9313		234.241	99.7894
	232.694	99.99		232.873	99.48		233.955	99.9313		234.441	99.7887
	232.894	99.9901		233.073	99.48		234.155	99.9313		234.641	99.7885
	233.094	99.9901		233.273	99.4802		234.355	99.9313		234.841	99.7878
	233.294	99.9902		233.473	99.4811		234.555	99.9313		235.041	99.7877
	233.494	99.9902		233.673	99.4811		234.755	99.9319		235.241	99.7869
	233.694	99.9902		233.873	99.4811		234.955	99.937		235.441	99.7868
	233.894	99.9903		234.073	99.4811		235.155	99.9415		235.641	99.7859
	234.094	99.9903		234.273	99.4817		235.355	99.9425		235.841	99.7859
	234.294	99.9903		234.473	99.4822		235.555	99.9399		236.041	99.7841
	234.494	99.9903		234.673	99.4822		235.755	99.9381		236.241	99.7806
	234.694	99.9904		234.873	99.4822		235.955	99.9372		236.441	99.7779
	234.894	99.9904		235.073	99.4818		236.155	99.9374		236.641	99.777
	235.094	99.9903		235.273	99.4778		236.355	99.9373		236.841	99.7762
	235.294	99.9902		235.473	99.4746		236.555	99.937		237.041	99.7762
	235.494	99.99		235.673	99.4734		236.755	99.9369		237.241	99.776
	235.694	99.99		235.873	99.4722		236.955	99.9373		237.441	99.7754
	235.894	99.99		236.073	99.4722		237.155	99.9373		237.641	99.7754
	236.094	99.99		236.273	99.4733		237.355	99.9374		237.841	99.7764
	236.294	99.99		236.473	99.4722		237.555	99.938		238.041	99.7826
	236.494	99.99		236.673	99.4722		237.755	99.9382		238.241	99.786
	236.694	99.99		236.873	99.4722		237.955	99.9382		238.441	99.786
	236.894	99.9901		237.073	99.4722		238.155	99.9382		238.641	99.7851
	237.094	99.9901		237.273	99.4734		238.355	99.939		238.841	99.7841
	237.294	99.9901		237.473	99.4733		238.555	99.9382		239.041	99.7842
	237.494	99.9901		237.673	99.4733		238.755	99.9382		239.241	99.7824
	237.694	99.9901		237.873	99.4733		238.955	99.9391		239.441	99.7814
	237.894	99.9902		238.073	99.4735		239.155	99.9386		239.641	99.7796
	238.094	99.9902		238.273	99.4727		239.355	99.9352		239.841	99.7775
	238.294	99.9902		238.473	99.4733		239.555	99.9339		240.041	99.7723
	238.494	99.9902		238.673	99.4733		239.755	99.9324		240.241	99.7697
	238.694	99.9902		238.873	99.4735		239.955	99.9323		240.441	99.7668
	238.894	99.9902		239.073	99.4694		240.155	99.9313		240.641	99.7666
	239.094	99.9901		239.273	99.467		240.355	99.9313		240.841	99.7656
	239.294	99.99		239.473	99.4647		240.555	99.9313		241.041	99.7649
	239.494	99.9899		239.673	99.4633		240.755	99.9304		241.241	99.7648
	239.694	99.9898		239.873	99.4623		240.955	99.9306		241.441	99.7639
	239.894	99.9898		240.073	99.4623		241.155	99.9304		241.641	99.7639
	240.094	99.9899		240.273	99.4611		241.355	99.9305		241.841	99.7629
	240.294	99.9898		240.473	99.4611		241.555	99.9294		242.041	99.7631
	240.494	99.9899		240.673	99.46		241.755	99.9303		242.241	99.762
	240.694	99.9898		240.873	99.4599		241.955	99.9284		242.441	99.7617
	240.894	99.9898		241.073	99.4589		242.155	99.9271		242.641	99.7598
	241.094	99.9898		241.273	99.4587		242.355	99.9268		242.841	99.7586
	241.294	99.9898		241.473	99.4578		242.555	99.9262		243.041	99.7578
	241.494	99.9898		241.673	99.4563		242.755	99.9253		243.241	99.7568
	241.694	99.9897		241.873	99.454		242.955	99.9245		243.441	99.756
	241.894	99.9896		242.073	99.453		243.155	99.9253		243.641	99.755
	242.094	99.9896		242.273	99.4518		243.355	99.9244		243.841	99.7548
	242.294	99.9895		242.473	99.4506		243.555	99.9237		244.041	99.7539
	242.494	99.9895		242.673	99.4501		243.755	99.9228		244.241	99.7534
	242.694	99.9894		242.873	99.4488		243.955	99.9233		244.441	99.7523
	242.894	99.9894		243.073	99.4482		244.155	99.9228		244.641	99.7517
	243.094	99.9893		243.273	99.4471		244.355	99.9217		244.841	99.7516
	243.294	99.9893		243.473	99.4468		244.555	99.9223		245.041	99.7507
	243.494	99.9893		243.673	99.4454		244.755	99.9219		245.241	99.7497
	243.694	99.9892		243.873	99.4447		244.955	99.9219		245.441	99.7498
	243.894	99.9892		244.073	99.4446		245.155	99.9226		245.641	99.7498
	244.094	99.9892		244.273	99.4433		245.355	99.9227		245.841	99.7498
	244.294	99.9891		244.473	99.4424		245.555	99.9227		246.041	99.7498
	244.494	99.9891		244.673	99.4422		245.755	99.9227		246.241	99.7498
	244.694	99.9891		244.873	99.4422		245.955	99.9237		246.441	99.7498
	244.894	99.9891		245.073	99.4422		246.155	99.9236		246.641	99.7498
	245.094	99.9891		245.273	99.4422		246.355	99.9236		246.841	99.7498
	245.294	99.9891		245.473	99.4422		246.555	99.924		247.041	99.7498
	245.494	99.9891		245.673	99.4422		246.755	99.9244		247.241	99.7498
	245.694	99.9891		245.873	99.4422		246.955	99.9245		247.441	99.7498
	245.894	99.9891		246.073	99.4422		247.155	99.9244		247.641	99.7498
	246.094	99.9891		246.273	99.4422		247.355	99.9261		247.841	99.7498
	246.294	99.9891		246.473	99.4422		247.555	99.9269		248.041	99.7498
	246.494	99.9891		246.673	99.4422		247.755	99.927		248.241	99.7498
	246.694	99.9891		246.873	99.4422		247.955	99.9279		248.441	99.7498
	246.894	99.9891		247.073	99.4422		248.155	99.9279		248.641	99.7498
	247.094	99.9891		247.273	99.4422		248.355	99.928		248.841	99.7498
	247.294	99.9891		247.473	99.4422		248.555	99.9287		249.041	99.7498
	247.494	99.9891		247.673	99.4422		248.755	99.9287		249.241	99.7498
	247.694	99.9891		247.873	99.4422		248.955	99.9287		249.441	99.7498
	247.894	99.9891		248.073	99.4422		249.155	99.9297		249.641	99.7498
	248.094	99.9891		248.273	99.4422		249.355	99.9296		249.841	99.7498
	248.294	99.9891		248.473	99.4422		249.555	99.9295		250.041	99.7498
	248.494	99.9891		248.673	99.4422		249.755	99.9305		250.241	99.7499
	248.694	99.9891		248.873	99.4422		249.955	99.9305		250.441	99.7488
	248.894	99.9891		249.073	99.4422		250.155	99.9305		250.641	99.7489
	249.094	99.9891		249.273	99.4422		250.355	99.9314		250.841	99.7489
	249.294	99.9891		249.473	99.4422		250.555	99.9313		251.041	99.7489
	249.494	99.9891		249.673	99.4422		250.755	99.9313		251.241	99.7489
	249.694	99.9891		249.873	99.4422		250.955	99.9323		251.441	99.7479
	249.894	99.9891		250.073	99.4422		251.155	99.9322		251.641	99.748
	250.094	99.9891		250.273	99.4422		251.355	99.9322		251.841	99.748
	250.294	99.9891		250.473	99.4422		251.555	99.9327		252.041	99.748
	250.494	99.9891		250.673	99.4422		251.755	99.933		252.241	99.748
	250.694	99.9891		250.873	99.4422		251.955	99.9331		252.441	99.7471
	250.894	99.9891		251.073	99.4422		252.155	99.9337		252.641	99.7471
	251.094	99.9891		251.273	99.4422		252.355	99.9339		252.841	99.7471
	251.294	99.9891		251.473	99.4422		252.555	99.9332		253.041	99.7471
	251.494	99.9891		251.673	99.4422		252.755	99.9322		253.241	99.7471
	251.694	99.9891		251.873	99.4422		252.955	99.9313		253.441	99.7464
	251.894	99.9891		252.073	99.4422		253.155	99.9303		253.641	99.7463
	252.094	99.9891		252.273	99.4422		253.355	99.9267		253.841	99.7463
	252.294	99.9891		252.473	99.4422		253.555	99.9221		254.041	99.7462
	252.494	99.9891		252.673	99.4422		253.755	99.9196		254.241	99.7459
	252.694	99.9891		252.873	99.4422		253.955	99.9163		254.441	99.7455
	252.894	99.9891		253.073	99.4422		254.155	99.9145		254.641	99.7444
	253.094	99.9891		253.273	99.4422		254.355	99.9136		254.841	99.7445
	253.294	99.9891		253.473	99.4422		254.555	99.9133		255.041	99.7445
	253.494	99.9891		253.673	99.4422		254.755	99.9133		255.241	99.7445
	253.694	99.9891		253.873	99.4422		254.955	99.9134		255.441	99.7436
	253.894	99.989		254.073	99.4418		255.155	99.9124		255.641	99.7424
	254.094	99.989		254.273	99.4411		255.355	99.9115		255.841	99.7391
	254.294	99.989		254.473	99.4411		255.555	99.908		256.041	99.7369
	254.494	99.989		254.673	99.4411		255.755	99.9062		256.241	99.735
	254.694	99.989		254.873	99.4411		255.955	99.9042		256.441	99.7339
	254.894	99.989		255.073	99.4411		256.155	99.9028		256.641	99.7321
	255.094	99.9889		255.273	99.4406		256.355	99.9009		256.841	99.7313
	255.294	99.9889		255.473	99.4401		256.555	99.9001		257.041	99.7304
	255.494	99.9887		255.673	99.4377		256.755	99.8983		257.241	99.7295
	255.694	99.9886		255.873	99.4337		256.955	99.8971		257.441	99.7285
	255.894	99.9885		256.073	99.4315		257.155	99.8952		257.641	99.7273
	256.094	99.9884		256.273	99.4292		257.355	99.8936		257.841	99.7262
	256.294	99.9884		256.473	99.4281		257.555	99.892		258.041	99.726
	256.494	99.9883		256.673	99.427		257.755	99.8911		258.241	99.7251
	256.694	99.9882		256.873	99.4268		257.955	99.8901		258.441	99.7251
	256.894	99.9882		257.073	99.4256		258.155	99.8893		258.641	99.7249
	257.094	99.9881		257.273	99.4245		258.355	99.8884		258.841	99.7242
	257.294	99.9881		257.473	99.4233		258.555	99.8884		259.041	99.7242
	257.494	99.9881		257.673	99.4223		258.755	99.8884		259.241	99.7242
	257.694	99.9881		257.873	99.4211		258.955	99.8884		259.441	99.7242
	257.894	99.988		258.073	99.421		259.155	99.8884		259.641	99.7243
	258.094	99.988		258.273	99.42		259.355	99.8884		259.841	99.7234
	258.294	99.988		258.473	99.42		259.555	99.8884		260.041	99.7264
	258.494	99.988		258.673	99.42		259.755	99.8884		260.241	99.7318
	258.694	99.988		258.873	99.42		259.955	99.8884		260.441	99.7352
	258.894	99.988		259.073	99.42		260.155	99.8884		260.641	99.7365
	259.094	99.988		259.273	99.42		260.355	99.8884		260.841	99.7375
	259.294	99.988		259.473	99.42		260.555	99.8884		261.041	99.7381
	259.494	99.988		259.673	99.42		260.755	99.8884		261.241	99.7383
	259.694	99.988		259.873	99.42		260.955	99.8884		261.441	99.7383
	259.894	99.988		260.073	99.42		261.155	99.8884		261.641	99.7393
	260.094	99.988		260.273	99.42		261.355	99.8884		261.841	99.7383
	260.294	99.988		260.473	99.42		261.555	99.888		262.041	99.7386
	260.494	99.9881		260.673	99.42		261.755	99.8876		262.241	99.7393
	260.694	99.988		260.873	99.42		261.955	99.8875		262.441	99.7383
	260.894	99.988		261.073	99.42		262.155	99.8869		262.641	99.739
	261.094	99.988		261.273	99.42		262.355	99.8867		262.841	99.7393
	261.294	99.988		261.473	99.42		262.555	99.8867		263.041	99.7383
	261.494	99.9881		261.673	99.4201		262.755	99.8859		263.241	99.7392
	261.694	99.988		261.873	99.4188		262.955	99.8858		263.441	99.7391
	261.894	99.988		262.073	99.4189		263.155	99.8858		263.641	99.7385
	262.094	99.988		262.273	99.419		263.355	99.885		263.841	99.7392
	262.294	99.9879		262.473	99.4177		263.555	99.885		264.041	99.7387
	262.494	99.9879		262.673	99.4178		263.755	99.885		264.241	99.7393
	262.694	99.988		262.873	99.4176		263.955	99.8841		264.441	99.7392
	262.894	99.9879		263.073	99.4167		264.155	99.8841		264.641	99.7384
	263.094	99.9879		263.273	99.4166		264.355	99.8842		264.841	99.7392
	263.294	99.9879		263.473	99.4158		264.555	99.8832		265.041	99.7392
	263.494	99.9879		263.673	99.4156		264.755	99.8833		265.241	99.7392
	263.694	99.9879		263.873	99.4156		264.955	99.8833		265.441	99.7392
	263.894	99.9878		264.073	99.4143		265.155	99.8823		265.641	99.7392
	264.094	99.9878		264.273	99.4145		265.355	99.8824		265.841	99.7392
	264.294	99.9878		264.473	99.4148		265.555	99.8825		266.041	99.7392
	264.494	99.9878		264.673	99.4072		265.755	99.8815		266.241	99.7398
	264.694	99.9878		264.873	99.4011		265.955	99.8815		266.441	99.7391
	264.894	99.9878		265.073	99.3976		266.155	99.8816		266.641	99.7392
	265.094	99.9878		265.273	99.3955		266.355	99.8805		266.841	99.74
	265.294	99.9878		265.473	99.3955		266.555	99.8838		267.041	99.7392
	265.494	99.9878		265.673	99.3948		266.755	99.8887		267.241	99.7392
	265.694	99.9877		265.873	99.3933		266.955	99.8907		267.441	99.7401
	265.894	99.9877		266.073	99.3933		267.155	99.8925		267.641	99.7401
	266.094	99.9877		266.273	99.3866		267.355	99.8933		267.841	99.7404
	266.294	99.9877		266.473	99.38		267.555	99.8935		268.041	99.7409
	266.494	99.9877		266.673	99.376		267.755	99.8945		268.241	99.741
	266.694	99.9877		266.873	99.3723		267.955	99.8945		268.441	99.7415
	266.894	99.9876		267.073	99.3711		268.155	99.8951		268.641	99.7418
	267.094	99.9877		267.273	99.3699		268.355	99.8953		268.841	99.7418
	267.294	99.9877		267.473	99.3678		268.555	99.8953		269.041	99.7428
	267.494	99.9877		267.673	99.3667		268.755	99.896		269.241	99.7427
	267.694	99.9877		267.873	99.3654		268.955	99.8961		269.441	99.7428
	267.894	99.9877		268.073	99.3646		269.155	99.8961		269.641	99.7436
	268.094	99.9877		268.273	99.3645		269.355	99.897		269.841	99.7436
	268.294	99.9877		268.473	99.3644		269.555	99.897		270.041	99.7446
	268.494	99.9877		268.673	99.3645		269.755	99.8969		270.241	99.7445
	268.694	99.9877		268.873	99.3647		269.955	99.8979		270.441	99.7444
	268.894	99.9877		269.073	99.3705		270.155	99.8979		270.641	99.7455
	269.094	99.9877		269.273	99.374		270.355	99.8987		270.841	99.7454
	269.294	99.9877		269.473	99.3755		270.555	99.8987		271.041	99.7454
	269.494	99.9877		269.673	99.3778		270.755	99.8987		271.241	99.7454
	269.694	99.9877		269.873	99.378		270.955	99.8996		271.441	99.7454
	269.894	99.9877		270.073	99.3793		271.155	99.8996		271.641	99.7454
	270.094	99.9877		270.273	99.3799		271.355	99.8996		271.841	99.7454
	270.294	99.9877		270.473	99.3812		271.555	99.9005		272.041	99.7454
	270.494	99.9877		270.673	99.3821		271.755	99.9004		272.241	99.7454
	270.694	99.9877		270.873	99.3822		271.955	99.9005		272.441	99.7454
	270.894	99.9877		271.073	99.3833		272.155	99.9013		272.641	99.745
	271.094	99.9877		271.273	99.3846		272.355	99.9013		272.841	99.7442
	271.294	99.9877		271.473	99.3848		272.555	99.9014		273.041	99.7408
	271.494	99.9878		271.673	99.3855		272.755	99.902		273.241	99.737
	271.694	99.9878		271.873	99.3862		272.955	99.9012		273.441	99.7343
	271.894	99.9878		272.073	99.3867		273.155	99.8992		273.641	99.7323
	272.094	99.9878		272.273	99.3868		273.355	99.8956		273.841	99.7305
	272.294	99.9878		272.473	99.3856		273.555	99.893		274.041	99.7286
	272.494	99.9878		272.673	99.3822		273.755	99.8917		274.241	99.7286
	272.694	99.9877		272.873	99.3775		273.955	99.8898		274.441	99.7278
	272.894	99.9876		273.073	99.374		274.155	99.888		274.641	99.7278
	273.094	99.9874		273.273	99.3708		274.355	99.8886		274.841	99.7278
	273.294	99.9872		273.473	99.3684		274.555	99.8875		275.041	99.7278
	273.494	99.9871		273.673	99.366		274.755	99.888		275.241	99.7278
	273.694	99.987		273.873	99.3657		274.955	99.8884		275.441	99.7278
	273.894	99.9869		274.073	99.3644		275.155	99.8884		275.641	99.7278
	274.094	99.9868		274.273	99.3644		275.355	99.889		275.841	99.7278
	274.294	99.9868		274.473	99.3644		275.555	99.8893		276.041	99.7278
	274.494	99.9868		274.673	99.3644		275.755	99.8892		276.241	99.7278
	274.694	99.9868		274.873	99.3644		275.955	99.8902		276.441	99.7278
	274.894	99.9868		275.073	99.3644		276.155	99.8901		276.641	99.7278
	275.094	99.9868		275.273	99.3644		276.355	99.8901		276.841	99.7278
	275.294	99.9868		275.473	99.3644		276.555	99.891		277.041	99.7278
	275.494	99.9868		275.673	99.3644		276.755	99.891		277.241	99.7278
	275.694	99.9868		275.873	99.3644		276.955	99.891		277.441	99.7278
	275.894	99.9868		276.073	99.3644		277.155	99.8918		277.641	99.7277
	276.094	99.9868		276.273	99.3644		277.355	99.8918		277.841	99.7261
	276.294	99.9868		276.473	99.3644		277.555	99.8928		278.041	99.7203
	276.494	99.9868		276.673	99.3644		277.755	99.8927		278.241	99.7173
	276.694	99.9868		276.873	99.3644		277.955	99.8927		278.441	99.7154
	276.894	99.9868		277.073	99.3644		278.155	99.8927		278.641	99.7146
	277.094	99.9868		277.273	99.3644		278.355	99.8927		278.841	99.7145
	277.294	99.9868		277.473	99.3644		278.555	99.8927		279.041	99.7144
	277.494	99.9868		277.673	99.3644		278.755	99.8927		279.241	99.7127
	277.694	99.9868		277.873	99.3644		278.955	99.8927		279.441	99.7128
	277.894	99.9868		278.073	99.3644		279.155	99.8927		279.641	99.7129
	278.094	99.9868		278.273	99.3644		279.355	99.8928		279.841	99.7118
	278.294	99.9869		278.473	99.3644		279.555	99.8918		280.041	99.7119
	278.494	99.9869		278.673	99.3644		279.755	99.8919		280.241	99.712
	278.694	99.9869		278.873	99.364		279.955	99.8919		280.441	99.711
	278.894	99.9869		279.073	99.3634		280.155	99.891		280.641	99.711
	279.094	99.9869		279.273	99.3633		280.355	99.891		280.841	99.71
	279.294	99.9869		279.473	99.3627		280.555	99.891		281.041	99.7094
	279.494	99.9869		279.673	99.3623		280.755	99.8901		281.241	99.7122
	279.694	99.9869		279.873	99.3622		280.955	99.8901		281.441	99.7147
	279.894	99.9868		280.073	99.3614		281.155	99.8899		281.641	99.716
	280.094	99.9868		280.273	99.3611		281.355	99.8893		281.841	99.7168
	280.294	99.9868		280.473	99.3611		281.555	99.8893		282.041	99.7173
	280.494	99.9868		280.673	99.3602		281.755	99.8889		282.241	99.7189
	280.694	99.9868		280.873	99.36		281.955	99.8884		282.441	99.7198
	280.894	99.9868		281.073	99.36		282.155	99.8884		282.641	99.7199
	281.094	99.9868		281.273	99.3589		282.355	99.8878		282.841	99.7208
	281.294	99.9868		281.473	99.3589		282.555	99.8876		283.041	99.7218
	281.494	99.9868		281.673	99.3589		282.755	99.8875		283.241	99.7217
	281.694	99.9867		281.873	99.3577		282.955	99.8867		283.441	99.7233
	281.894	99.9867		282.073	99.3578		283.155	99.8867		283.641	99.7243
	282.094	99.9867		282.273	99.3578		283.355	99.8867		283.841	99.7248
	282.294	99.9867		282.473	99.3566		283.555	99.8858		284.041	99.7258
	282.494	99.9867		282.673	99.3567		283.755	99.8858		284.241	99.7268
	282.694	99.9867		282.873	99.3567		283.955	99.8859		284.441	99.7268
	282.894	99.9867		283.073	99.3554		284.155	99.8849		284.641	99.7277
	283.094	99.9867		283.273	99.3555		284.355	99.8849		284.841	99.7278
	283.294	99.9867		283.473	99.3556		284.555	99.8881		285.041	99.7278
	283.494	99.9866		283.673	99.3543		284.755	99.893		285.241	99.7278
	283.694	99.9866		283.873	99.3544		284.955	99.8979		285.441	99.7278
	283.894	99.9865		284.073	99.3546		285.155	99.9018		285.641	99.7278
	284.094	99.9863		284.273	99.3532		285.355	99.9037		285.841	99.7278
	284.294	99.9862		284.473	99.3533		285.555	99.9047		286.041	99.7278
	284.494	99.9861		284.673	99.3533		285.755	99.9056		286.241	99.7278
	284.694	99.986		284.873	99.3533		285.955	99.9056		286.441	99.7278
	284.894	99.986		285.073	99.3533		286.155	99.9056		286.641	99.728
	285.094	99.9859		285.273	99.3533		286.355	99.9056		286.841	99.7231
	285.294	99.9859		285.473	99.3533		286.555	99.9056		287.041	99.7184
	285.494	99.9858		285.673	99.3533		286.755	99.9056		287.241	99.7155
	285.694	99.9858		285.873	99.3533		286.955	99.9056		287.441	99.7146
	285.894	99.9857		286.073	99.3533		287.155	99.9056		287.641	99.7136
	286.094	99.9857		286.273	99.3533		287.355	99.9056		287.841	99.7128
	286.294	99.9857		286.473	99.3533		287.555	99.9056		288.041	99.7119
	286.494	99.9856		286.673	99.3533		287.755	99.9056		288.241	99.7119
	286.694	99.9856		286.873	99.3533		287.955	99.9056		288.441	99.711
	286.894	99.9855		287.073	99.3533		288.155	99.9048		288.641	99.711
	287.094	99.9855		287.273	99.3533		288.355	99.9047		288.841	99.7101
	287.294	99.9854		287.473	99.3533		288.555	99.9047		289.041	99.7092
	287.494	99.9854		287.673	99.3534		288.755	99.9047		289.241	99.7092
	287.694	99.9853		287.873	99.3522		288.955	99.9046		289.441	99.7093
	287.894	99.9853		288.073	99.3522		289.155	99.9039		289.641	99.7075
	288.094	99.9852		288.273	99.3522		289.355	99.9039		289.841	99.7075
	288.294	99.9852		288.473	99.3522		289.555	99.9039		290.041	99.7075
	288.494	99.9851		288.673	99.351		289.755	99.9039		290.241	99.7066
	288.694	99.9851		288.873	99.3511		289.955	99.9029		290.441	99.7066
	288.894	99.985		289.073	99.3511		290.155	99.903		290.641	99.7057
	289.094	99.985		289.273	99.3511		290.355	99.903		290.841	99.7049
	289.294	99.985		289.473	99.3509		290.555	99.903		291.041	99.7048
	289.494	99.985		289.673	99.35		290.755	99.9025		291.241	99.7048
	289.694	99.985		289.873	99.35		290.955	99.9022		291.441	99.7033
	289.894	99.9849		290.073	99.35		291.155	99.9022		291.641	99.7031
	290.094	99.9849		290.273	99.3501		291.355	99.9022		291.841	99.7032
	290.294	99.9849		290.473	99.3488		291.555	99.9022		292.041	99.7021
	290.494	99.9849		290.673	99.3489		291.755	99.9012		292.241	99.7015
	290.694	99.9848		290.873	99.3489		291.955	99.9013		292.441	99.7014
	290.894	99.9848		291.073	99.3489		292.155	99.9013		292.641	99.7004
	291.094	99.9847		291.273	99.3484		292.355	99.9014		292.841	99.7004
	291.294	99.9847		291.473	99.3478		292.555	99.9003		293.041	99.7005
	291.494	99.9847		291.673	99.3478		292.755	99.9004		293.241	99.6995
	291.694	99.9846		291.873	99.3478		292.955	99.9004		293.441	99.6996
	291.894	99.9846		292.073	99.3472		293.155	99.9004		293.641	99.6996
	292.094	99.9845		292.273	99.3467		293.355	99.9001		293.841	99.6995
	292.294	99.9845		292.473	99.3467		293.555	99.8996		294.041	99.6992
	292.494	99.9844		292.673	99.3467		293.755	99.8996		294.241	99.6987
	292.694	99.9844		292.873	99.3468		293.955	99.8996		294.441	99.6987
	292.894	99.9844		293.073	99.3455		294.155	99.8996		294.641	99.6987
	293.094	99.9843		293.273	99.3456		294.355	99.8986		294.841	99.6987
	293.294	99.9842		293.473	99.3457		294.555	99.8987		295.041	99.6977
	293.494	99.9842		293.673	99.3419		294.755	99.8989		295.241	99.6978
	293.694	99.9842		293.873	99.3374		294.955	99.8951		295.441	99.6978
	293.894	99.9841		294.073	99.3347		295.155	99.8899		295.641	99.6978
	294.094	99.9841		294.273	99.3337		295.355	99.8863		295.841	99.6977
	294.294	99.984		294.473	99.3334		295.555	99.885		296.041	99.6969
	294.494	99.984		294.673	99.3334		295.755	99.884		296.241	99.6969
	294.694	99.9839		294.873	99.3321		295.955	99.8838		296.441	99.6968
	294.894	99.9839		295.073	99.3314		296.155	99.8823		296.641	99.6951
	295.094	99.9838		295.273	99.3311		296.355	99.8825		296.841	99.6933
	295.294	99.9838		295.473	99.3311		296.555	99.8815		297.041	99.6925
	295.494	99.9837		295.673	99.3303		296.755	99.8805		297.241	99.6916
	295.694	99.9837		295.873	99.33		296.955	99.8749		297.441	99.6916
	295.894	99.9836		296.073	99.33		297.155	99.8673		297.641	99.6907
	296.094	99.9836		296.273	99.3292		297.355	99.8621		297.841	99.6907
	296.294	99.9836		296.473	99.3269		297.555	99.8593		298.041	99.6899
	296.494	99.9835		296.673	99.3246		297.755	99.8552		298.241	99.6899
	296.694	99.9834		296.873	99.3246		297.955	99.8514		298.441	99.689
	296.894	99.9832		297.073	99.3233		298.155	99.8469		298.641	99.689
	297.094	99.9832		297.273	99.3224		298.355	99.844		298.841	99.689
	297.294	99.9832		297.473	99.3222		298.555	99.841		299.041	99.6881
	297.494	99.9831		297.673	99.3204		298.755	99.8396		299.241	99.6881
	297.694	99.9831		297.873	99.32		298.955	99.8387		299.441	99.6872
	297.894	99.983		298.073	99.3201		299.155	99.8369		299.641	99.6872
	298.094	99.983		298.273	99.3188		299.355	99.8369		299.841	99.6863
	298.294	99.983		298.473	99.319		299.555	99.8395		300.041	99.6863
	298.494	99.983		298.673	99.3149		299.755	99.843		300.241	99.6863
	298.694	99.983		298.873	99.3113		299.955	99.8438		300.441	99.6855
	298.894	99.9829		299.073	99.308		300.155	99.8456		300.641	99.6853
	299.094	99.9829		299.273	99.3069		300.355	99.847		300.841	99.6846
	299.294	99.9829		299.473	99.3068		300.555	99.8473		301.041	99.6846
	299.494	99.9829		299.673	99.3044		300.755	99.8482		301.241	99.6836
	299.694	99.9828		299.873	99.3044		300.955	99.8486		301.441	99.6837
	299.894	99.9828		300.073	99.3025		301.155	99.8496		301.641	99.6827
	300.094	99.9828		300.273	99.3022		301.355	99.8495		301.841	99.6824
	300.294	99.9828		300.473	99.3013		301.555	99.8499		302.041	99.6787
	300.494	99.9828		300.673	99.3		301.755	99.8489		302.241	99.6763
	300.694	99.9827		300.873	99.2981		301.955	99.8481		302.441	99.6745
	300.894	99.9827		301.073	99.2934		302.155	99.8446		302.641	99.6736
	301.094	99.9827		301.273	99.2913		302.355	99.8437		302.841	99.6727
	301.294	99.9827		301.473	99.2889		302.555	99.8431		303.041	99.6718
	301.494	99.9826		301.673	99.286		302.755	99.8428		303.241	99.6715
	301.694	99.9826		301.873	99.2804		302.955	99.8429		303.441	99.6704
	301.894	99.9824		302.073	99.2769		303.155	99.8428		303.641	99.6699
	302.094	99.9822		302.273	99.2735		303.355	99.8431		303.841	99.669
	302.294	99.9821		302.473	99.2714		303.555	99.8439		304.041	99.6688
	302.494	99.9821		302.673	99.2702		303.755	99.8438		304.241	99.6678
	302.694	99.982		302.873	99.2679		303.955	99.8438		304.441	99.667
	302.894	99.982		303.073	99.2667		304.155	99.8428		304.641	99.6661
	303.094	99.9819		303.273	99.2645		304.355	99.8427		304.841	99.6661
	303.294	99.9819		303.473	99.2634		304.555	99.8418		305.041	99.6652
	303.494	99.9818		303.673	99.2623		304.755	99.8413		305.241	99.6643
	303.694	99.9818		303.873	99.2623		304.955	99.8402		305.441	99.6634
	303.894	99.9818		304.073	99.2611		305.155	99.8396		305.641	99.6633
	304.094	99.9817		304.273	99.2601		305.355	99.8387		305.841	99.6626
	304.294	99.9817		304.473	99.259		305.555	99.8386		306.041	99.6616
	304.494	99.9816		304.673	99.2578		305.755	99.8378		306.241	99.6614
	304.694	99.9816		304.873	99.2556		305.955	99.8368		306.441	99.6605
	304.894	99.9815		305.073	99.2545		306.155	99.8367		306.641	99.66
	305.094	99.9815		305.273	99.2524		306.355	99.8358		306.841	99.6589
	305.294	99.9815		305.473	99.2523		306.555	99.8353		307.041	99.6586
	305.494	99.9815		305.673	99.2499		306.755	99.8344		307.241	99.6574
	305.694	99.9813		305.873	99.2479		306.955	99.8297		307.441	99.6521
	305.894	99.9813		306.073	99.2478		307.155	99.8247		307.641	99.6488
	306.094	99.9813		306.273	99.2456		307.355	99.8202		307.841	99.646
	306.294	99.9812		306.473	99.2445		307.555	99.8144		308.041	99.6436
	306.494	99.9811		306.673	99.2422		307.755	99.809		308.241	99.6416
	306.694	99.9811		306.873	99.2412		307.955	99.8044		308.441	99.6398
	306.894	99.9811		307.073	99.2378		308.155	99.8009		308.641	99.638
	307.094	99.981		307.273	99.2356		308.355	99.7983		308.841	99.6361
	307.294	99.9809		307.473	99.2345		308.555	99.7965		309.041	99.6343
	307.494	99.9809		307.673	99.2345		308.755	99.7964		309.241	99.6316
	307.694	99.9809		307.873	99.2333		308.955	99.7958		309.441	99.6307
	307.894	99.9809		308.073	99.2322		309.155	99.7948		309.641	99.6278
	308.094	99.9809		308.273	99.23		309.355	99.7949		309.841	99.6271
	308.294	99.9808		308.473	99.2288		309.555	99.7939		310.041	99.6256
	308.494	99.9808		308.673	99.2278		309.755	99.7937		310.241	99.6245
	308.694	99.9807		308.873	99.2255		309.955	99.7932		310.441	99.6242
	308.894	99.9806		309.073	99.2243		310.155	99.7922		310.641	99.624
	309.094	99.9803		309.273	99.2222		310.355	99.7919		310.841	99.622
	309.294	99.98		309.473	99.222		310.555	99.7915		311.041	99.6204
	309.494	99.9798		309.673	99.2199		310.755	99.7905		311.241	99.6196
	309.694	99.9797		309.873	99.2176		310.955	99.7901		311.441	99.6177
	309.894	99.9795		310.073	99.2166		311.155	99.7898		311.641	99.6159
	310.094	99.9794		310.273	99.2144		311.355	99.7887		311.841	99.615
	310.294	99.9794		310.473	99.212		311.555	99.7883		312.041	99.6132
	310.494	99.9792		310.673	99.2119		311.755	99.7881		312.241	99.6114
	310.694	99.9792		310.873	99.2099		311.955	99.787		312.441	99.6105
	310.894	99.9791		311.073	99.2078		312.155	99.7865		312.641	99.6094
	311.094	99.979		311.273	99.2064		312.355	99.7863		312.841	99.6086
	311.294	99.9789		311.473	99.2044		312.555	99.7856		313.041	99.608
	311.494	99.9788		311.673	99.203		312.755	99.7855		313.241	99.6069
	311.694	99.9787		311.873	99.202		312.955	99.7845		313.441	99.6066
	311.894	99.9786		312.073	99.2		313.155	99.7838		313.641	99.6063
	312.094	99.9785		312.273	99.1988		313.355	99.7838		313.841	99.6052
	312.294	99.9784		312.473	99.199		313.555	99.7828		314.041	99.6046
	312.494	99.9784		312.673	99.1976		313.755	99.7821		314.241	99.6044
	312.694	99.9783		312.873	99.1975		313.955	99.782		314.441	99.6044
	312.894	99.9782		313.073	99.1956		314.155	99.781		314.641	99.6044
	313.094	99.9782		313.273	99.1944		314.355	99.7844		314.841	99.6044
	313.294	99.978		313.473	99.1928		314.555	99.7871		315.041	99.6044
	313.494	99.978		313.673	99.1924		314.755	99.7888		315.241	99.6044
	313.694	99.978		313.873	99.1898		314.955	99.7897		315.441	99.6044
	313.894	99.9779		314.073	99.1879		315.155	99.7906		315.641	99.6044
	314.094	99.9778		314.273	99.1838		315.355	99.7906		315.841	99.6044
	314.294	99.9778		314.473	99.1811		315.555	99.7905		316.041	99.6044
	314.494	99.9777		314.673	99.1789		315.755	99.7888		316.241	99.6044
	314.694	99.9777		314.873	99.1772		315.955	99.7879		316.441	99.6044
	314.894	99.9776		315.073	99.1749		316.155	99.7862		316.641	99.6044
	315.094	99.9776		315.273	99.174		316.355	99.7833		316.841	99.6039
	315.294	99.9776		315.473	99.1716		316.555	99.7808		317.041	99.6035
	315.494	99.9775		315.673	99.1693		316.755	99.7782		317.241	99.6035
	315.694	99.9775		315.873	99.1684		316.955	99.7758		317.441	99.6028
	315.894	99.9773		316.073	99.1661		317.155	99.7739		317.641	99.6026
	316.094	99.9772		316.273	99.1645		317.355	99.7731		317.841	99.6026
	316.294	99.9771		316.473	99.1627		317.555	99.7726		318.041	99.6018
	316.494	99.977		316.673	99.1612		317.755	99.7725		318.241	99.5992
	316.694	99.977		316.873	99.16		317.955	99.7725		318.441	99.5964
	316.894	99.9769		317.073	99.1588		318.155	99.7725		318.641	99.5946
	317.094	99.9769		317.273	99.1589		318.355	99.7725		318.841	99.5938
	317.294	99.9768		317.473	99.1581		318.555	99.7725		319.041	99.5921
	317.494	99.9767		317.673	99.157		318.755	99.7725		319.241	99.5911
	317.694	99.9767		317.873	99.1558		318.955	99.7725		319.441	99.5894
	317.894	99.9767		318.073	99.1547		319.155	99.7725		319.641	99.5852
	318.094	99.9766		318.273	99.1536		319.355	99.7725		319.841	99.5815
	318.294	99.9766		318.473	99.1526		319.555	99.7725		320.041	99.5778
	318.494	99.9766		318.673	99.1503		319.755	99.7725		320.241	99.5752
	318.694	99.9766		318.873	99.1479		319.955	99.7725		320.441	99.5724
	318.894	99.9766		319.073	99.147		320.155	99.7725		320.641	99.5697
	319.094	99.9766		319.273	99.1448		320.355	99.7725		320.841	99.5677
	319.294	99.9766		319.473	99.1434		320.555	99.7725		321.041	99.5657
	319.494	99.9766		319.673	99.1412		320.755	99.7725		321.241	99.5649
	319.694	99.9766		319.873	99.1403		320.955	99.7725		321.441	99.5648
	319.894	99.9766		320.073	99.139		321.155	99.7725		321.641	99.5648
	320.094	99.9766		320.273	99.1378		321.355	99.7725		321.841	99.5648
	320.294	99.9766		320.473	99.1366		321.555	99.7725		322.041	99.5648
	320.494	99.9765		320.673	99.1368		321.755	99.7725		322.241	99.5648
	320.694	99.9765		320.873	99.1355		321.955	99.7725		322.441	99.5648
	320.894	99.9765		321.073	99.1345		322.155	99.7725		322.641	99.5648
	321.094	99.9764		321.273	99.1334		322.355	99.7725		322.841	99.5648
	321.294	99.9765		321.473	99.1323		322.555	99.7725		323.041	99.5648
	321.494	99.9764		321.673	99.1311		322.755	99.7725		323.241	99.5648
	321.694	99.9764		321.873	99.13		322.955	99.7725		323.441	99.5648
	321.894	99.9762		322.073	99.1289		323.155	99.7725		323.641	99.5648
	322.094	99.9761		322.273	99.1278		323.355	99.7725		323.841	99.5648
	322.294	99.976		322.473	99.1267		323.555	99.7725		324.041	99.5648
	322.494	99.9759		322.673	99.1255		323.755	99.7725		324.241	99.5647
	322.694	99.9758		322.873	99.1255		323.955	99.7725		324.441	99.5641
	322.894	99.9758		323.073	99.1244		324.155	99.7727		324.641	99.564
	323.094	99.9757		323.273	99.1232		324.355	99.7695		324.841	99.563
	323.294	99.9756		323.473	99.1222		324.555	99.7651		325.041	99.5622
	323.494	99.9755		323.673	99.117		324.755	99.7607		325.241	99.5612
	323.694	99.9755		323.873	99.1115		324.955	99.7572		325.441	99.5604
	323.894	99.9754		324.073	99.1049		325.155	99.7537		325.641	99.5595
	324.094	99.9754		324.273	99.1005		325.355	99.7493		325.841	99.5594
	324.294	99.9753		324.473	99.096		325.555	99.7458		326.041	99.5585
	324.494	99.9753		324.673	99.0914		325.755	99.7424		326.241	99.5576
	324.694	99.9752		324.873	99.0884		325.955	99.7398		326.441	99.5569
	324.894	99.9752		325.073	99.0879		326.155	99.7388		326.641	99.5559
	325.094	99.975		325.273	99.0866		326.355	99.7381		326.841	99.555
	325.294	99.9749		325.473	99.0867		326.555	99.7363		327.041	99.5548
	325.494	99.9748		325.673	99.0867		326.755	99.7345		327.241	99.5539
	325.694	99.9748		325.873	99.0867		326.955	99.7328		327.441	99.553
	325.894	99.9746		326.073	99.0867		327.155	99.731		327.641	99.5525
	326.094	99.9746		326.273	99.0867		327.355	99.7305		327.841	99.5515
	326.294	99.9745		326.473	99.0867		327.555	99.7295		328.041	99.5497
	326.494	99.9745		326.673	99.0867		327.755	99.7296		328.241	99.5474
	326.694	99.9744		326.873	99.0867		327.955	99.7296		328.441	99.5467
	326.894	99.9744		327.073	99.0867		328.155	99.7296		328.641	99.5454
	327.094	99.9744		327.273	99.0867		328.355	99.7296		328.841	99.5445
	327.294	99.9744		327.473	99.0867		328.555	99.7296		329.041	99.5436
	327.494	99.9744		327.673	99.0867		328.755	99.7296		329.241	99.542
	327.694	99.9743		327.873	99.0867		328.955	99.7296		329.441	99.5412
	327.894	99.9743		328.073	99.0867		329.155	99.7296		329.641	99.5402
	328.094	99.9743		328.273	99.0867		329.355	99.7296		329.841	99.538
	328.294	99.9742		328.473	99.0867		329.555	99.7296		330.041	99.5335
	328.494	99.9742		328.673	99.0855		329.755	99.7296		330.241	99.5298
	328.694	99.974		328.873	99.0845		329.955	99.7296		330.441	99.527
	328.894	99.9739		329.073	99.0833		330.155	99.7296		330.641	99.5243
	329.094	99.9738		329.273	99.0833		330.355	99.7296		330.841	99.5225
	329.294	99.9737		329.473	99.0822		330.555	99.7296		331.041	99.5208
	329.494	99.9736		329.673	99.0811		330.755	99.7296		331.241	99.519
	329.694	99.9736		329.873	99.08		330.955	99.7296		331.441	99.5172
	329.894	99.9735		330.073	99.0788		331.155	99.7297		331.641	99.5145
	330.094	99.9734		330.273	99.0777		331.355	99.7287		331.841	99.5136
	330.294	99.9734		330.473	99.0761		331.555	99.7289		332.041	99.5127
	330.494	99.9734		330.673	99.0694		331.755	99.7253		332.241	99.5119
	330.694	99.9734		330.873	99.0649		331.955	99.7216		332.441	99.5119
	330.894	99.9734		331.073	99.0619		332.155	99.7192		332.641	99.5119
	331.094	99.9734		331.273	99.0597		332.355	99.7162		332.841	99.5119
	331.294	99.9734		331.473	99.0574		332.555	99.7129		333.041	99.5119
	331.494	99.9734		331.673	99.0551		332.755	99.7101		333.241	99.5119
	331.694	99.9734		331.873	99.0529		332.955	99.7034		333.441	99.5119
	331.894	99.9734		332.073	99.0506		333.155	99.6955		333.641	99.511
	332.094	99.9734		332.273	99.0496		333.355	99.6892		333.841	99.5101
	332.294	99.9734		332.473	99.0473		333.555	99.6851		334.041	99.5092
	332.494	99.9733		332.673	99.045		333.755	99.6834		334.241	99.5083
	332.694	99.9733		332.873	99.0427		333.955	99.6826		334.441	99.5075
	332.894	99.9733		333.073	99.0405		334.155	99.6824		334.641	99.5066
	333.094	99.9733		333.273	99.0383		334.355	99.6824		334.841	99.5055
	333.294	99.9731		333.473	99.0367		334.555	99.6824		335.041	99.5048
	333.494	99.9729		333.673	99.0348		334.755	99.6824		335.241	99.5019
	333.694	99.9728		333.873	99.0326		334.955	99.6824		335.441	99.4974
	333.894	99.9726		334.073	99.0303		335.155	99.6824		335.641	99.4939
	334.094	99.9725		334.273	99.0274		335.355	99.6824		335.841	99.4913
	334.294	99.9725		334.473	99.0227		335.555	99.6824		336.041	99.4888
	334.494	99.9724		334.673	99.0195		335.755	99.6824		336.241	99.487
	334.694	99.9723		334.873	99.0157		335.955	99.6824		336.441	99.4853
	334.894	99.9723		335.073	99.0126		336.155	99.6824		336.641	99.4826
	335.094	99.9723		335.273	99.0101		336.355	99.6825		336.841	99.4808
	335.294	99.9723		335.473	99.0069		336.555	99.6816		337.041	99.4802
	335.494	99.9723		335.673	99.0046		336.755	99.6807		337.241	99.4802
	335.694	99.9723		335.873	99.0024		336.955	99.6799		337.441	99.4792
	335.894	99.9723		336.073	98.9989		337.155	99.679		337.641	99.4792
	336.094	99.9723		336.273	98.9967		337.355	99.6774		337.841	99.4773
	336.294	99.9723		336.473	98.9934		337.555	99.6766		338.041	99.4756
	336.494	99.9722		336.673	98.9868		337.755	99.6757		338.241	99.4728
	336.694	99.9721		336.873	98.98		337.955	99.6743		338.441	99.471
	336.894	99.972		337.073	98.9755		338.155	99.673		338.641	99.4685
	337.094	99.9718		337.273	98.9722		338.355	99.6721		338.841	99.4668
	337.294	99.9717		337.473	98.97		338.555	99.6705		339.041	99.465
	337.494	99.9715		337.673	98.9688		338.755	99.6699		339.241	99.4631
	337.694	99.9714		337.873	98.9666		338.955	99.6665		339.441	99.4606
	337.894	99.9712		338.073	98.9632		339.155	99.6646		339.641	99.4588
	338.094	99.9711		338.273	98.96		339.355	99.663		339.841	99.4569
	338.294	99.971		338.473	98.9589		339.555	99.6603		340.041	99.4535
	338.494	99.9708		338.673	98.9577		339.755	99.6585		340.241	99.4509
	338.694	99.9707		338.873	98.9578		339.955	99.6578		340.441	99.4481
	338.894	99.9706		339.073	98.9577		340.155	99.656		340.641	99.4463
	339.094	99.9704		339.273	98.9566		340.355	99.655		340.841	99.4438
	339.294	99.9703		339.473	98.9542		340.555	99.6534		341.041	99.443
	339.494	99.9702		339.673	98.9487		340.755	99.6525		341.241	99.4412
	339.694	99.9699		339.873	98.9442		340.955	99.6499		341.441	99.4394
	339.894	99.9697		340.073	98.9398		341.155	99.6482		341.641	99.4376
	340.094	99.9695		340.273	98.9351		341.355	99.6474		341.841	99.4358
	340.294	99.9693		340.473	98.9307		341.555	99.6463		342.041	99.4351
	340.494	99.969		340.673	98.9264		341.755	99.6456		342.241	99.4331
	340.694	99.9689		340.873	98.9217		341.955	99.6455		342.441	99.4324
	340.894	99.9688		341.073	98.9164		342.155	99.6455		342.641	99.4306
	341.094	99.9687		341.273	98.912		342.355	99.6439		342.841	99.4275
	341.294	99.9687		341.473	98.9086		342.555	99.6431		343.041	99.4251
	341.494	99.9686		341.673	98.904		342.755	99.6421		343.241	99.4217
	341.694	99.9686		341.873	98.8986		342.955	99.6412		343.441	99.419
	341.894	99.9685		342.073	98.8942		343.155	99.6395		343.641	99.417
	342.094	99.9684		342.273	98.891		343.355	99.6387		343.841	99.4147
	342.294	99.9683		342.473	98.8877		343.555	99.638		344.041	99.4129
	342.494	99.968		342.673	98.8866		343.755	99.6338		344.241	99.4109
	342.694	99.9679		342.873	98.8833		343.955	99.6287		344.441	99.4086
	342.894	99.9678		343.073	98.8811		344.155	99.6228		344.641	99.4068
	343.094	99.9677		343.273	98.8788		344.355	99.6167		344.841	99.405
	343.294	99.9676		343.473	98.8766		344.555	99.6114		345.041	99.4033
	343.494	99.9676		343.673	98.8733		344.755	99.6078		345.241	99.4003
	343.694	99.9675		343.873	98.871		344.955	99.6053		345.441	99.3951
	343.894	99.9674		344.073	98.8667		345.155	99.6027		345.641	99.3874
	344.094	99.9673		344.273	98.8633		345.355	99.5993		345.841	99.3818
	344.294	99.9672		344.473	98.8611		345.555	99.5952		346.041	99.3772
	344.494	99.9671		344.673	98.8578		345.755	99.5874		346.241	99.376
	344.694	99.967		344.873	98.8556		345.955	99.5804		346.441	99.3741
	344.894	99.9668		345.073	98.8534		346.155	99.5769		346.641	99.3736
	345.094	99.9666		345.273	98.8522		346.355	99.5751		346.841	99.3723
	345.294	99.9664		345.473	98.8489		346.555	99.5734		347.041	99.3716
	345.494	99.9661		345.673	98.8413		346.755	99.5734		347.241	99.3686
	345.694	99.9657		345.873	98.828		346.955	99.5725		347.441	99.3641
	345.894	99.9652		346.073	98.8157		347.155	99.5725		347.641	99.3594
	346.094	99.9648		346.273	98.8068		347.355	99.5717		347.841	99.3545
	346.294	99.9644		346.473	98.8012		347.555	99.5717		348.041	99.3487
	346.494	99.9641		346.673	98.7978		347.755	99.5708		348.241	99.3423
	346.694	99.9637		346.873	98.7956		347.955	99.5699		348.441	99.335
	346.894	99.9635		347.073	98.7912		348.155	99.569		348.641	99.3276
	347.094	99.9632		347.273	98.7878		348.355	99.5682		348.841	99.3235
	347.294	99.963		347.473	98.7823		348.555	99.5673		349.041	99.3212
	347.494	99.9628		347.673	98.779		348.755	99.5657		349.241	99.3201
	347.694	99.9626		347.873	98.7746		348.955	99.5647		349.441	99.319
	347.894	99.9625		348.073	98.7712		349.155	99.5631		349.641	99.3191
	348.094	99.9624		348.273	98.7669		349.355	99.5621		349.841	99.3168
	348.294	99.9622		348.473	98.7635		349.555	99.5604		350.041	99.3152
	348.494	99.9621		348.673	98.7603		349.755	99.5604		350.241	99.3121
	348.694	99.9619		348.873	98.7557		349.955	99.5588		350.441	99.3099
	348.894	99.9618		349.073	98.7515		350.155	99.5579		350.641	99.3068
	349.094	99.9616		349.273	98.7468		350.355	99.5556		350.841	99.3046
	349.294	99.9615		349.473	98.7427		350.555	99.5491		351.041	99.3015
	349.494	99.9613		349.673	98.737		350.755	99.5365		351.241	99.2992
	349.694	99.9611		349.873	98.7336		350.955	99.5234		351.441	99.2985
	349.894	99.9609		350.073	98.7285		351.155	99.5152		351.641	99.2965
	350.094	99.9608		350.273	98.7238		351.355	99.5089		351.841	99.2956
	350.294	99.9607		350.473	98.7186		351.555	99.5033		352.041	99.2931
	350.494	99.9606		350.673	98.7134		351.755	99.4975		352.241	99.2911
	350.694	99.9606		350.873	98.7054		351.955	99.4932		352.441	99.2887
	350.894	99.9604		351.073	98.6988		352.155	99.4905		352.641	99.2864
	351.094	99.9604		351.273	98.6943		352.355	99.4892		352.841	99.2796
	351.294	99.9602		351.473	98.6878		352.555	99.4884		353.041	99.2752
	351.494	99.9601		351.673	98.6832		352.755	99.488		353.241	99.2708
	351.694	99.96		351.873	98.6793		352.955	99.4862		353.441	99.2674
	351.894	99.9599		352.073	98.6773		353.155	99.4846		353.641	99.2628
	352.094	99.9597		352.273	98.6739		353.355	99.4808		353.841	99.2606
	352.294	99.9595		352.473	98.6706		353.555	99.4787		354.041	99.2586
	352.494	99.9593		352.673	98.6655		353.755	99.4758		354.241	99.2562
	352.694	99.9591		352.873	98.6612		353.955	99.4731		354.441	99.2541
	352.894	99.9588		353.073	98.6577		354.155	99.4708		354.641	99.2477
	353.094	99.9586		353.273	98.6541		354.355	99.4688		354.841	99.2425
	353.294	99.9583		353.473	98.6516		354.555	99.468		355.041	99.2374
	353.494	99.9579		353.673	98.6486		354.755	99.4678		355.241	99.2329
	353.694	99.9574		353.873	98.6461		354.955	99.4678		355.441	99.2295
	353.894	99.957		354.073	98.6409		355.155	99.4678		355.641	99.226
	354.094	99.9568		354.273	98.6374		355.355	99.4678		355.841	99.2227
	354.294	99.9567		354.473	98.633		355.555	99.4679		356.041	99.22
	354.494	99.9566		354.673	98.6277		355.755	99.467		356.241	99.2173
	354.694	99.9566		354.873	98.6233		355.955	99.4662		356.441	99.2155
	354.894	99.9564		355.073	98.6178		356.155	99.4612		356.641	99.2119
	355.094	99.9563		355.273	98.6124		356.355	99.4568		356.841	99.2085
	355.294	99.9561		355.473	98.6016		356.555	99.4516		357.041	99.204
	355.494	99.9559		355.673	98.5907		356.755	99.4464		357.241	99.1996
	355.694	99.9556		355.873	98.5827		356.955	99.442		357.441	99.1951
	355.894	99.9554		356.073	98.5791		357.155	99.4369		357.641	99.1927
	356.094	99.9552		356.273	98.576		357.355	99.4325		357.841	99.19
	356.294	99.9549		356.473	98.5729		357.555	99.4291		358.041	99.1874
	356.494	99.9547		356.673	98.5685		357.755	99.4247		358.241	99.1849
	356.694	99.9545		356.873	98.564		357.955	99.423		358.441	99.1831
	356.894	99.9543		357.073	98.559		358.155	99.4205		358.641	99.1814
	357.094	99.954		357.273	98.5542		358.355	99.4188		358.841	99.1787
	357.294	99.9537		357.473	98.5499		358.555	99.4161		359.041	99.177
	357.494	99.9535		357.673	98.5429		358.755	99.4144		359.241	99.1743
	357.694	99.9532		357.873	98.5366		358.955	99.4127		359.441	99.1716
	357.894	99.9528		358.073	98.5276		359.155	99.4109		359.641	99.1698
	358.094	99.9526		358.273	98.521		359.355	99.4088		359.841	99.1662
	358.294	99.9523		358.473	98.5166		359.555	99.4047		360.041	99.1637
	358.494	99.9521		358.673	98.5122		359.755	99.3999		360.241	99.16
	358.694	99.9519		358.873	98.5084		359.955	99.3953		360.441	99.1546
	358.894	99.9517		359.073	98.5055		360.155	99.3855		360.641	99.1476
	359.094	99.9515		359.273	98.5044		360.355	99.3751		360.841	99.1413
	359.294	99.9513		359.473	98.5028		360.555	99.37		361.041	99.1371
	359.494	99.9511		359.673	98.5007		360.755	99.3669		361.241	99.1346
	359.694	99.9509		359.873	98.495		360.955	99.3657		361.441	99.1338
	359.894	99.9507		360.073	98.4897		361.155	99.3647		361.641	99.1319
	360.094	99.9505		360.273	98.483		361.355	99.3648		361.841	99.1293
	360.294	99.9504		360.473	98.4768		361.555	99.3649		362.041	99.1267
	360.494	99.9501		360.673	98.4707		361.755	99.3639		362.241	99.1211
	360.694	99.9499		360.873	98.4633		361.955	99.3625		362.441	99.1149
	360.894	99.9497		361.073	98.4533		362.155	99.3603		362.641	99.1097
	361.094	99.9496		361.273	98.4423		362.355	99.3582		362.841	99.1054
	361.294	99.9495		361.473	98.4364		362.555	99.3559		363.041	99.1012
	361.494	99.9494		361.673	98.4309		362.755	99.354		363.241	99.0985
	361.694	99.9493		361.873	98.4241		362.955	99.3512		363.441	99.091
	361.894	99.9491		362.073	98.4174		363.155	99.3489		363.641	99.084
	362.094	99.9487		362.273	98.4125		363.355	99.3463		363.841	99.0781
	362.294	99.9484		362.473	98.4068		363.555	99.3437		364.041	99.0727
	362.494	99.948		362.673	98.3988		363.755	99.3399		364.241	99.0685
	362.694	99.9478		362.873	98.3908		363.955	99.3335		364.441	99.0649
	362.894	99.9477		363.073	98.3811		364.155	99.3276		364.641	99.0596
	363.094	99.9475		363.273	98.3733		364.355	99.3223		364.841	99.0532
	363.294	99.9473		363.473	98.366		364.555	99.3195		365.041	99.0472
	363.494	99.947		363.673	98.3593		364.755	99.3162		365.241	99.042
	363.694	99.9465		363.873	98.353		364.955	99.3101		365.441	99.0374
	363.894	99.9461		364.073	98.348		365.155	99.3025		365.641	99.0332
	364.094	99.9457		364.273	98.3425		365.355	99.2972		365.841	99.0286
	364.294	99.9453		364.473	98.3363		365.555	99.292		366.041	99.0233
	364.494	99.945		364.673	98.3292		365.755	99.2876		366.241	99.0181
	364.694	99.9447		364.873	98.3213		365.955	99.285		366.441	99.0144
	364.894	99.9443		365.073	98.3146		366.155	99.2807		366.641	99.0101
	365.094	99.9439		365.273	98.3016		366.355	99.2737		366.841	99.0075
	365.294	99.9436		365.473	98.2879		366.555	99.2625		367.041	99.0049
	365.494	99.9432		365.673	98.2807		366.755	99.2531		367.241	99.0009
	365.694	99.9429		365.873	98.274		366.955	99.248		367.441	98.9936
	365.894	99.9425		366.073	98.2661		367.155	99.2453		367.641	98.9862
	366.094	99.9421		366.273	98.258		367.355	99.2419		367.841	98.9799
	366.294	99.9417		366.473	98.2557		367.555	99.2374		368.041	98.9735
	366.494	99.9414		366.673	98.2502		367.755	99.2295		368.241	98.968
	366.694	99.941		366.873	98.2456		367.955	99.2226		368.441	98.9623
	366.894	99.9404		367.073	98.2377		368.155	99.2167		368.641	98.9588
	367.094	99.94		367.273	98.2287		368.355	99.2127		368.841	98.9554
	367.294	99.9397		367.473	98.2174		368.555	99.2111		369.041	98.9509
	367.494	99.9394		367.673	98.2096		368.755	99.2099		369.241	98.9464
	367.694	99.939		367.873	98.204		368.955	99.2075		369.441	98.942
	367.894	99.9387		368.073	98.196		369.155	99.2009		369.641	98.9376
	368.094	99.9386		368.273	98.188		369.355	99.1961		369.841	98.9325
	368.294	99.9385		368.473	98.1827		369.555	99.1906		370.041	98.9267
	368.494	99.9382		368.673	98.1745		369.755	99.1857		370.241	98.9213
	368.694	99.938		368.873	98.1675		369.955	99.1823		370.441	98.917
	368.894	99.9375		369.073	98.1581		370.155	99.1788		370.641	98.9117
	369.094	99.9369		369.273	98.1466		370.355	99.1753		370.841	98.9037
	369.294	99.9365		369.473	98.1295		370.555	99.1728		371.041	98.8952
	369.494	99.9362		369.673	98.1165		370.755	99.1703		371.241	98.8881
	369.694	99.9358		369.873	98.1106		370.955	99.1664		371.441	98.882
	369.894	99.9355		370.073	98.1019		371.155	99.1622		371.641	98.8762
	370.094	99.9351		370.273	98.0924		371.355	99.1582		371.841	98.8708
	370.294	99.9348		370.473	98.0782		371.555	99.1544		372.041	98.8669
	370.494	99.9345		370.673	98.0655		371.755	99.1501		372.241	98.8633
	370.694	99.9342		370.873	98.0556		371.955	99.1448		372.441	98.8598
	370.894	99.9336		371.073	98.0426		372.155	99.1409		372.641	98.8566
	371.094	99.9331		371.273	98.0368		372.355	99.1388		372.841	98.8495
	371.294	99.9329		371.473	98.0291		372.555	99.1361		373.041	98.8366
	371.494	99.9326		371.673	98.0135		372.755	99.1328		373.241	98.8297
	371.694	99.9322		371.873	98.0019		372.955	99.1289		373.441	98.8216
	371.894	99.9319		372.073	97.9993		373.155	99.1254		373.641	98.8134
	372.094	99.9316		372.273	97.9907		373.355	99.1218		373.841	98.81
	372.294	99.9312		372.473	97.9792		373.555	99.1167		374.041	98.8076
	372.494	99.9309		372.673	97.9713		373.755	99.1056		374.241	98.802
	372.694	99.9304		372.873	97.9635		373.955	99.0973		374.441	98.7933
	372.894	99.9299		373.073	97.9544		374.155	99.0919		374.641	98.7852
	373.094	99.9294		373.273	97.9442		374.355	99.0854		374.841	98.7787
	373.294	99.929		373.473	97.9352		374.555	99.0791		375.041	98.7728
	373.494	99.9287		373.673	97.9202		374.755	99.0759		375.241	98.7689
	373.694	99.9283		373.873	97.9049		374.955	99.0741		375.441	98.7631
	373.894	99.9278		374.073	97.9009		375.155	99.0734		375.641	98.757
	374.094	99.9274		374.273	97.8956		375.355	99.073		375.841	98.749
	374.294	99.927		374.473	97.8881		375.555	99.0725		376.041	98.7382
	374.494	99.9266		374.673	97.8803		375.755	99.0702		376.241	98.7268
	374.694	99.9257		374.873	97.8743		375.955	99.0669		376.441	98.7229
	374.894	99.9251		375.073	97.8676		376.155	99.0617		376.641	98.7186
	375.094	99.9249		375.273	97.8587		376.355	99.0569		376.841	98.7132
	375.294	99.9247		375.473	97.8488		376.555	99.0517		377.041	98.7073
	375.494	99.9243		375.673	97.8366		376.755	99.0476		377.241	98.6991
	375.694	99.9239		375.873	97.8258		376.955	99.0429		377.441	98.692
	375.894	99.9234		376.073	97.8166		377.155	99.0385		377.641	98.685
	376.094	99.923		376.273	97.8023		377.355	99.0352		377.841	98.6728
	376.294	99.9227		376.473	97.7923		377.555	99.0302		378.041	98.6646
	376.494	99.922		376.673	97.775		377.755	99.0257		378.241	98.6565
	376.694	99.9214		376.873	97.7608		377.955	99.0184		378.441	98.6512
	376.894	99.9209		377.073	97.7506		378.155	99.0063		378.641	98.6459
	377.094	99.9205		377.273	97.7318		378.355	98.9963		378.841	98.6388
	377.294	99.92		377.473	97.7194		378.555	98.9899		379.041	98.6264
	377.494	99.9196		377.673	97.7103		378.755	98.9834		379.241	98.6114
	377.694	99.919		377.873	97.6978		378.955	98.9764		379.441	98.6079
	377.894	99.9181		378.073	97.6796		379.155	98.9704		379.641	98.6034
	378.094	99.9175		378.273	97.6655		379.355	98.9652		379.841	98.5972
	378.294	99.9173		378.473	97.6629		379.555	98.9579		380.041	98.5901
	378.494	99.9169		378.673	97.6442		379.755	98.9528		380.241	98.583
	378.694	99.9163		378.873	97.6333		379.955	98.9492		380.441	98.576
	378.894	99.9156		379.073	97.622		380.155	98.9452		380.641	98.5708
	379.094	99.9151		379.273	97.6098		380.355	98.9419		380.841	98.559
	379.294	99.9146		379.473	97.583		380.555	98.9407		381.041	98.5505
	379.494	99.9141		379.673	97.5764		380.755	98.9402		381.241	98.5426
	379.694	99.9136		379.873	97.5656		380.955	98.9399		381.441	98.5382
	379.894	99.9129		380.073	97.5535		381.155	98.9399		381.641	98.5321
	380.094	99.9122		380.273	97.5343		381.355	98.9399		381.841	98.5258
	380.294	99.912		380.473	97.5231		381.555	98.9398		382.041	98.518
	380.494	99.9113		380.673	97.5124		381.755	98.9369		382.241	98.5127
	380.694	99.9107		380.873	97.4849		381.955	98.929		382.441	98.5038
	380.894	99.9103		381.073	97.4755		382.155	98.9154		382.641	98.4915
	381.094	99.9098		381.273	97.4703		382.355	98.903		382.841	98.4845
	381.294	99.9092		381.473	97.4564		382.555	98.8884		383.041	98.4731
	381.494	99.9081		381.673	97.441		382.755	98.8752		383.241	98.4626
	381.694	99.9078		381.873	97.4317		382.955	98.8639		383.441	98.4529
	381.894	99.9073		382.073	97.4215		383.155	98.857		383.641	98.4423
	382.094	99.9067		382.273	97.4129		383.355	98.8508		383.841	98.4344
	382.294	99.9061		382.473	97.3869		383.555	98.8476		384.041	98.4264
	382.494	99.9057		382.673	97.3765		383.755	98.846		384.241	98.422
	382.694	99.9054		382.873	97.3709		383.955	98.8434		384.441	98.415
	382.894	99.9044		383.073	97.3596		384.155	98.8408		384.641	98.401
	383.094	99.9038		383.273	97.3485		384.355	98.8363		384.841	98.3877
	383.294	99.9033		383.473	97.3279		384.555	98.8309		385.041	98.3859
	383.494	99.9018		383.673	97.3178		384.755	98.8199		385.241	98.3807
	383.694	99.9013		383.873	97.3029		384.955	98.8119		385.441	98.3737
	383.894	99.9005		384.073	97.2764		385.155	98.809		385.641	98.3683
	384.094	99.8999		384.273	97.2715		385.355	98.8061		385.841	98.3641
	384.294	99.8993		384.473	97.2576		385.555	98.8012		386.041	98.3588
	384.494	99.8988		384.673	97.2381		385.755	98.7961		386.241	98.3526
	384.694	99.8979		384.873	97.2246		385.955	98.7878		386.441	98.3476
	384.894	99.8971		385.073	97.2147		386.155	98.7803		386.641	98.3362
	385.094	99.8967		385.273	97.2036		386.355	98.7762		386.841	98.3248
	385.294	99.8961		385.473	97.18		386.555	98.7712		387.041	98.3169
	385.494	99.8952		385.673	97.164		386.755	98.7621		387.241	98.3091
	385.694	99.8945		385.873	97.1549		386.955	98.7515		387.441	98.3021
	385.894	99.8939		386.073	97.1391		387.155	98.7441		387.641	98.288
	386.094	99.8931		386.273	97.1236		387.355	98.7383		387.841	98.2753
	386.294	99.8919		386.473	97.1121		387.555	98.7345		388.041	98.2718
	386.494	99.8918		386.673	97.0977		387.755	98.7303		388.241	98.2645
	386.694	99.8914		386.873	97.0842		387.955	98.7271		388.441	98.2528
	386.894	99.8908		387.073	97.0699		388.155	98.7251		388.641	98.2429
	387.094	99.89		387.273	97.0463		388.355	98.7189		388.841	98.2378
	387.294	99.8892		387.473	97.0399		388.555	98.7123		389.041	98.2321
	387.494	99.8885		387.673	97.0264		388.755	98.7052		389.241	98.2263
[truncated: 2,553 more rows]

## Sheet: Figure 3a
Figure 3a
		Contact angle (°)
[truncated: 5 more rows]

## Sheet: Figure 3b
Figure 3b
[truncated: 6 more rows]

[truncated: 44 more sheets: Figure 3c, Figure 3f, Figure 3g, Figure 3h, Figure 4a, Figure 4b, Figure 4c, Figure 4d, Figure 4e, Figure 4f, Figure 4g, Figure 4h, Figure 5a, Figure 5b, Figure 5c, Figure 5d, Figure 5e, Figure 5f, Figure 5g, Figure 5h …]
